# Supplementary material for: Impact of a phage cocktail targeting Escherichia coli and Enterococcus faecalis as members of a gut bacterial consortium in vitro and in vivo
Source: Front Microbiol. 2022 Jul 22;13:936083. doi: 10.3389/fmicb.2022.936083 (PMC9355613; doi:10.3389/fmicb.2022.936083)
Supplement: Supplementary file 2 [file Data_Sheet_2.xls]

## Sheet: Table S1.
Table S1. Details of bacterial isolates and phages used in this study
Speacies	Strain	GenBank accession no.	Source/details	Phylotype	Isolated in this study
E.coli	325IE1-1		Faeces - Ulcerative colitis	A	yes
	K-12 MG1655		Lab strain	A
	472IE1-80		Faeces - unknown disease state	A	yes
	526IE2-6		Faeces - Crohn's disease	A	yes
	527IE9-9		Faeces - Ulcerative colitis	A	yes
	503IE2-34		Faeces - Crohn's disease	B1	yes
	526IE1-45		Faeces - Ulcerative colitis	B1	yes
	CFT073		Uropathogenic (UPEC) strain	B2
	303IE1-32		Faeces - Crohn's disease	B2	yes
	520IE1-35		Faeces - Ulcerative colitis	B2	yes
	311IE2-3		Faeces - Crohn's disease	B2	yes
	510IE3-33		Faeces - Crohn's disease	B2	yes
	A034/86		Commensal porcine isolate	B2
	Nissle 1917		Probiotic strain	B2
	APC115		Enterpathogenic (EPEC) strain	B2
	E2348/69		Enterpathogenic (EPEC) strain	B2	yes
	LF82*	CU651637	Adherent-invasive (AIEC) strain	B2
	B22		Uropathogenic (UPEC) strain	B2
	UTI226		Uropathogenic (UPEC) strain	B2
	516IE1-27		Faeces - Crohn's disease	B2	yes
	UTI18		Uropathogenic (UPEC) strain	B2
	HM605		Adherent-invasive (AIEC) strain	B2
	UTI89		Uropathogenic (UPEC) strain	B2
	345IE2-65		Faeces - Irritable bowel syndrome	B2
	42		Enteroagggregative (EAEC) strain	D
	523IE5-40		Faeces - Ulcerative colitis	D	yes
	509IE4-39		Faeces - Crohn's disease	D	yes
	501IE7-18		Faeces - Ulcerative colitis	D	yes
	501IE4-49		Faeces - Ulcerative colitis	D	yes
	522IE5-21		Faeces - Crohn's disease	D	yes
	515IE3-12		Faeces - Crohn's disease	D	yes
	110		Hospital isolate, non-toxic	E
	0157 Δstx		Enterohemorrhagic (EHEC) strain	E
	522IE7-25		Faeces - Crohn's disease	E	yes
E. feacalis	520IF1		Faecal - Ulcerative colitis	-
	DPC5152		Bacterocin Indicator strain	-
	ATCC700802 (V583)		Vancomycin resistant isolate	-
	501IF1		Faecal - Ulcerative colitis	-	yes
	345IF2		Faecal - Inflammatory bowel disease	-	yes
	463IF1		Faecal - Ulcerative colitis	-	yes
	OG1RF*	NC_017316	Oral isolate derivative	-
	ATCC29200		Urogenital secretions	-
	EC618		Vancomycin resistant isolate	-
	472IF2		Faecal - Inflammatory bowel disease	-	yes
	ATCC29212		Urine isolate	-
	516IF2		Faecal - Crohn's disease	-	yes
	DSM2570		Urine isolate	-
	V503		Vancomycin resistant isolate	-
	515IF2		Faecal - Crohn's disease	-
	DPC1144		NA	-
	481IF5		Faecal - Inflammatory bowel disease	-	yes
	304IF2		Faecal - Ulcerative colitis	-	yes
	DSM25643		Clinical isolate	-
	MMH594		Epidemic strain/blood isolate	-
L. plantarum	WCFS1	NC_004567
B. vugatus	DSM1447	CP000139
F. prausnitzii	A2-165	NZ_GG697168
B. longum	ATCC15707	AP010888
Imtechella halotolerans		LMG 26483
Allobacillus halotolerans		LMG 24826
Lactococcus phage Q33		NC_049809

## Sheet: Table S2.
Table S2. Primers used for the quantification of phage and bacteria by qPCR
Target	Primer name	Sequence (5’ to 3’)
Escherichia phage I29	I29 – Forward	tcaaatctgaacgcccagt
	I29 – Reverse	tttctcgtccagatcgtaa
Escherichia phage W115	W115 – Forward	tgctgatgctcgtaaacagg
	W115 – Reverse	tgctgatgctcgtaaacagg
Escherichia phage A51.2	A51.2 – Forward	gacaacggtgttctgttctg
	A51.2 – Reverse	accatcaatattgtaaggcgct
Escherichia phage A4	A4 – Forward	taatgacattcctggcgactc
	A4 – Reverse	aaccaggtataaaggcacacg
Enterococcus phage A2	A2 – Forward	tgttgtcgaagacgaagacg
	A2 – Reverse	acatgcgcaacctttttagc
Enterococcus phage Sw5	Sw5 – Forward	acatgcgcaacctttttagc
	Sw5 – Reverse	gtggctgttgagccttcttc
E. coli LF82	E.coli_LF82_Fwd	cgggtgttgtcctaactgct
	E.coli_LF82_Rev	cgagtggtcattggcctcat
E. faecalis OG1RF	E.faecalis_OG1RF_Fwd	acggagattgtcacgcttagt
	E.faecalis_OG1RF_Rev	tcggcattatctgggtggtc
L. plantarum WCFS1	L.plant_WCFSC1_Fwd	aatgtggcaagcatggaagc
	L.plant_WCFSC1_Rev	ttcatcctctccgtcggtct
B. vugatus DSM1447	DSM1447 – Left	aagcagcagggaaatgtgga
	DSM1447 – Right	ctttccttacttgcgcgtcg
F. prausnitzii A2-165	F.prau_A2-165_Fwd	tggataagaaaccgggtcgc
	F.prau_A2-165_Rev	acggacacagcgatttcctt
B. longum ATCC15707	B.longum_ATCC15707_Fwd	acgcgaagaaccttacctgg
	B.longum_ATCC15707_Fwd	cccaacatctcacgacacga

## Sheet: Table S3.
Table S3. Isolation source of phages used in this study
Bacteriophage	Isolation source	Date of isolation
Escherichia phage I29	Human feacies	2017
Escherichia phage W115	Waste water	2017
Escherichia phage A4	Animal feaces	2017
Escherichia phage A51.2	Animal feaces	2017
Enterococcus phage Sw5	Sewage water	2017

## Sheet: Table S4.
Table S4. The dimension of virions of phages used in this study
	Head width (nm)		Head length (nm)		Tail length including knob (nm)		Tail width (nm)		n=
	mean	SD	mean	SD	mean	SD	mean	SD
Eschericha phage A4	124.611	4.80225	120.735	6.02623	120.323	6.69413	26.9586	3.44514	5
Eschericha phage W115	69.2522	2.58623	98.5628	1.81704	94.9262	3.15113	20.135	1.6381	5
Eschericha phage I29	83.0056	1.91249	85.7178	6.36184	123.315	3.09751	20.5934	1.58647	5
Enterococcus phage Sw5	80.8648	4.8444	85.4438	5.83035	190.954	7.52753	18.7978	2.5393	5
Enterococcus phage A2	83.3925	5.27227	83.401	2.22233	173.069	3.94846	18.641	1.23865	6
Enterococcus phage A51.2	77.2178	5.69388	80.0644	3.73042	118.213	3.8103	19.534	0.970859	5

## Sheet: Table S5
Table S5. Annotation of Enterococcus phage Sw5
ORF	Final annotation	BlastP	E-value	Interproscan	HHpred	transmembrane domains	lipoproteins	molecular weight (kDa)	length (aa no.)	start	stop	strand
Sw5_129	hypothetical protein	hypothetical protein [Enterococcus phage ECP3], YP_009147215.1	7e-67			0	-	11.21	99	356	655	+
Sw5_130	hypothetical protein	hypothetical protein [Enterococcus phage vB_EfaM_Ef2.3], QBZ70204.1	2e-57			0	-	11.79	96	733	1023	+
Sw5_131	hypothetical protein	hypothetical protein [Enterococcus phage EFLK1], YP_009513930.1	4e-70			0	-	12.28	107	1106	1429	+
Sw5_132	hypothetical protein	hypothetical protein EFP_gp115 [Enterococcus phage phiEF24C], YP_001504224.1	1e-21			0	-	5.52	46	1524	1664	+
Sw5_133	hypothetical protein	hypothetical protein [Enterococcus phage vB_EfaM_Ef2.3], QBZ70205.1	1e-43			0	-	8.99	75	1723	1950	+
Sw5_134	hypothetical protein	hypothetical protein EFP_gp116 [Enterococcus phage phiEF24C], 1e-66	1e-66			0	-	11.46	97	2032	2325	+
Sw5_135	hypothetical membrane protein	hypothetical protein EFP_gp117 [Enterococcus phage phiEF24C], 2e-39	2e-39			2	-	7.55	68	2431	2637	+
Sw5_136	hypothetical protein	hypothetical protein [Enterococcus phage vB_EfaM_Ef2.3], QBZ70208.1	4e-49			0	-	9.49	80	2721	2963	+
Sw5_137	hypothetical protein	hypothetical protein [Enterococcus phage vB_EfaM_Ef2.3], QBZ70209.1	4e-40			0	-	9.06	76	3041	3271	+
Sw5_138	hypothetical protein	hypothetical protein [Enterococcus phage vB_EfaM_Ef2.3], QBZ70210.1	1e-40			0	-	7.98	68	3321	3527	+
Sw5_139	hypothetical protein	hypothetical protein [Enterococcus phage vB_EfaM_Ef2.3], QBZ70211.1	4e-65			0	-	11.97	99	3579	3878	+
Sw5_140	hypothetical protein	hypothetical protein [Enterococcus phage ECP3], YP_009147205.1	9e-66			0	-	11.35	98	3950	4246	+
Sw5_141	hypothetical protein	hypothetical protein [Enterococcus phage ECP3], YP_009147202.	1e-42			0	-	8.26	70	4324	4536	+
Sw5_142	hypothetical membrane protein	hypothetical protein [Enterococcus phage vB_EfaM_Ef2.3], QBZ70217.1	2e-66			1	-	11.83	101	4533	4838	+
Sw5_143	hypothetical protein	hypothetical protein EFP_gp130 [Enterococcus phage phiEF24C], YP_001504239.1	1e-36			0	-	7.42	63	4826	5017	+
Sw5_144	hypothetical protein	hypothetical protein [Enterococcus phage ECP3], YP_009147199.1	1e-77			0	-	13.98	119	5030	5389	+
Sw5_145	hypothetical membrane protein	hypothetical protein [Enterococcus phage vB_EfaM_Ef2.3], QBZ70220.1	3e-13			1	-	3.75	33	5394	5495	+
Sw5_146	hypothetical protein	hypothetical protein [Enterococcus phage vB_EfaM_Ef2.3], QBZ70007.1	3e-52			0	-	10.18	86	6298	6558	+
Sw5_147	hypothetical protein	hypothetical protein [Enterococcus phage vB_EfaM_Ef2.3], QBZ70008.1	2e-54			0	-	9.88	88	6647	6913	+
Sw5_148	hypothetical protein	hypothetical protein [Enterococcus phage vB_EfaM_Ef2.3], QBZ70009.1	9e-32			0	-	6.16	55	7019	7186	+
Sw5_149	hypothetical protein	putative exonuclease [Enterococcus phage phiEF17H], QBZ70010.1	6e-33	_		0	-	6.77	57	7281	7454	+
Sw5_150	hypothetical protein	hypothetical protein [Enterococcus phage EFLK1], YP_009513926.1	1e-21			0	-	5.11	44	7530	7664	+
Sw5_151	hypothetical protein	hypothetical protein [Enterococcus phage EFDG1], YP_009218209.1	1e-36			0	-	8.45	74	7745	7969	+
Sw5_152	hypothetical protein	hypothetical protein EFP_gp139 [Enterococcus phage phiEF24C], YP_001504248.1	1e-65			0	-	11.79	102	8073	8381	+
Sw5_153	hypothetical protein	_				0	-	5.85	50	8476	8628	+
Sw5_154	hypothetical protein	hypothetical protein EFP_gp141 [Enterococcus phage phiEF24C], YP_001504250.1	4e-30			0	-	5.89	52	8711	8869	+
Sw5_155	hypothetical protein	hypothetical protein EFP_gp142 [Enterococcus phage phiEF24C], YP_001504251.1	3e-50			0	-	8.9	79	9003	9242	+
Sw5_156	hypothetical protein	hypothetical protein EFP_gp143 [Enterococcus phage phiEF24C], YP_001504252.1	1e-49			0	-	9.07	81	9323	9568	+
Sw5_157	hypothetical protein	hypothetical protein EFP_gp144 [Enterococcus phage phiEF24C], YP_001504253.1	7e-164			0	-	27.04	231	9689	10384	+
Sw5_158	hypothetical protein	hypothetical protein [Enterococcus phage EFLK1], YP_009219750.1	2e-48			0	-	9.86	82	10490	10738	+
Sw5_159	hypothetical protein	hypothetical protein [Enterococcus phage vB_EfaM_Ef2.1], QBZ69602.1	2e-37			0	-	7.31	64	10809	11003	+
Sw5_160	hypothetical protein	hypothetical protein [Enterococcus phage vB_EfaM_Ef2.1], QBZ69603.1	9e-32			0	-	6.96	59	11033	11212	+
Sw5_161	hypothetical protein	hypothetical protein EFP_gp148 [Enterococcus phage phiEF24C], YP_001504257.1	2e-48			0	-	8.4	75	11768	11541	-
Sw5_162	hypothetical membrane protein	hypothetical protein EFP_gp149 [Enterococcus phage phiEF24C], YP_001504258.1	3e-50			2	-	9.88	90	12070	11798	-
Sw5_163	hypothetical protein	hypothetical protein EFP_gp150 [Enterococcus phage phiEF24C], YP_001504259.1	6e-72			0	-	12.08	106	12395	12075	-
Sw5_164	hypothetical membrane protein	hypothetical protein EFP_gp151 [Enterococcus phage phiEF24C], YP_001504260.1	9e-64			3	-	11.32	103	12760	12449	-
Sw5_165	hypothetical membrane protein	hypothetical protein EFP_gp152 [Enterococcus phage phiEF24C], YP_001504261.1	1e-52			2	-	9.91	87	13016	12753	-
Sw5_166	hypothetical protein	hypothetical protein EFP_gp153 [Enterococcus phage phiEF24C], YP_001504262.1	2e-68			0	-	11.87	101	13322	13017	-
Sw5_167	hypothetical protein	hypothetical protein EFP_gp154 [Enterococcus phage phiEF24C], YP_001504263.1	2e-36			0	-	7.03	63	13732	13541	-
Sw5_168	hypothetical protein	hypothetical protein EFP_gp155 [Enterococcus phage phiEF24C], YP_001504264.1	3e-46			0	-	8.34	74	14000	13776	-
Sw5_169	hypothetical protein	hypothetical protein [Enterococcus phage ECP3], YP_009147186.1	5e-54			0	-	9.89	83	14265	14014	-
Sw5_170	DUF1642 domain containing protein	hypothetical protein PHIM1EF22_1430 [Enterococcus phage phiM1EF22], BBE37416.1	5e-87	Protein of unknown function DUF1642 (IPR012865)		0	-	14.6	126	14646	14266	-
Sw5_171	hypothetical protein	hypothetical protein EFP_gp157 [Enterococcus phage phiEF24C], YP_001504266.1	4e-40			0	-	7.48	65	14856	14659	-
Sw5_172	hypothetical protein	hypothetical protein EFP_gp161 [Enterococcus phage phiEF24C], YP_001504270.1	9e-88			0	-	15.7	130	15296	14904	-
Sw5_173	hypothetical protein	hypothetical protein [Enterococcus phage ECP3], YP_009147177.1	8e-83			0	-	14.03	119	15648	15289	-
Sw5_174	hypothetical protein	hypothetical protein [Enterococcus phage vB_EfaM_Ef2.1], QBZ69621.1	1e-31			0	-	6.3	56	15822	15652	-
Sw5_175	DUF3850 domain containg protein	hypothetical protein EFP_gp164 [Enterococcus phage phiEF24C], YP_001504273.1	2e-127	Domain of unknown function DUF3850 (IPR039440)		0	-	20.83	180	16352	15810	-
Sw5_176	hypothetical protein	hypothetical protein PHIM1EF22_1530 [Enterococcus phage phiM1EF22], BBE37426.1	6e-108			0	-	18.15	154	16819	16355	-
Sw5_177	hypothetical protein	hypothetical protein PHIEF17H_1560 [Enterococcus phage phiEF17H],	6e-108			0	-	18.06	155	17286	16819	-
Sw5_178	hypothetical protein	hypothetical protein EFP_gp167 [Enterococcus phage phiEF24C], YP_001504276.1	7e-83			0	-	13.81	121	17855	17490	-
Sw5_179	hypothetical protein	hypothetical protein EFP_gp168 [Enterococcus phage phiEF24C], YP_001504277.1	8e-30			0	-	6.9	59	18031	17852	-
Sw5_180	NADAR family protein	GTP cyclohydrolase II [Enterococcus phage vB_EfaM_Ef2.1], QBZ69628.1	1e-123	NADAR (IPR012816, YbiA-like superfamily (IPR037238)	Hypothetical protein ybiA; ET24, NESG, Structural Genomics, YbiA; NMR {Escherichia coli} SCOP: l.1.1.1, d.336.1.1	0	-	19.94	172	18563	18045	-
Sw5_181	hypothetical protein	hypothetical protein [Enterococcus phage ECP3], YP_009147170.1	6e-110			0	-	18.09	157	19037	18564	-
Sw5_182	hypothetical protein	hypothetical protein [Enterococcus phage ECP3], YP_009147169.1	7e-173			0	-	26.24	235	19741	19034	-
Sw5_183	hypothetical protein	hypothetical protein [Enterococcus phage EFLK1], YP_009219719.2	9e-102			0	-	16.85	146	20210	19770	-
Sw5_184	hypothetical protein	hypothetical protein EFP_gp173 [Enterococcus phage phiEF24C], YP_001504282.1	1e-34			0	-	7.57	62	20448	20260	-
Sw5_185	hypothetical protein	hypothetical protein PHIM1EF22_1620 [Enterococcus phage phiM1EF22], BBE37435.1	5e-104			0	-	16.79	153	20906	20445	-
Sw5_186	hypothetical protein	hypothetical protein EFP_gp175 [Enterococcus phage phiEF24C], YP_001504284.1	1e-33			0	-	6.7	58	21096	20920	-
Sw5_187	hypothetical protein	hypothetical protein EFP_gp176 [Enterococcus phage phiEF24C], YP_001504285.1	3e-41			0	-	7.78	65	21290	21093	-
Sw5_188	hypothetical membrane protein	hypothetical protein PHIEF17H_1670 [Enterococcus phage phiEF17H], BBE37236.1	3e-99			1	-	17.5	145	21724	21287	-
Sw5_189	putative serine/threonine protein phosphatase	putative serine/threonine protein phosphatase [Enterococcus phage phiEF17H], BBE37237.1	0	Serine/threonine-specific protein phosphatase/bis(5-nucleosyl)-tetraphosphatase (IPR006186)		0	-	28	246	22555	21815	-
Sw5_190	hypothetical membrane protein	hypothetical protein [Enterococcus phage ECP3], YP_009147160.1	7e-106			4	-	18.11	159	23031	22552	-
Sw5_191	hypothetical protein	hypothetical protein [Enterococcus phage ECP3], YP_009147159.1	4e-52			0	-	10.27	83	23286	23035	-
Sw5_192	Serine/threonine-specific protein phosphatase/bis(5-nucleosyl)-tetraphosphatase	putative phosphoesterase [Enterococcus phage phiM1EF22], BBE37442.1	3e-147	Serine/threonine-specific protein phosphatase/bis(5-nucleosyl)-tetraphosphatase (IPR006186)		0	-	23.65	203	23894	23283	-
Sw5_193	DUF3307 domain containing protein	hypothetical protein [Enterococcus phage vB_EfaM_Ef2.3], % QBZ70052.1	3e-77	Bacteriophage phiKZ, Orf197 (IPR021737)		2	-	13.53	116	24255	23905	-
Sw5_194	hypothetical protein	hypothetical protein [Enterococcus phage vB_EfaM_Ef2.3], QBZ70053.1	8e-20			0	-	4.43	40	24374	24252	-
Sw5_195	hypothetical protein	hypothetical protein [Enterococcus phage vB_EfaM_Ef2.3], QBZ70054.1	3e-97			0	-	16.1	137	24868	24455	-
Sw5_196	hypothetical protein	tail length tape-measure protein [Enterococcus phage vB_EfaM_Ef2.3], QBZ70055.1	0			0	-	34.44	296	25782	24892	-
Sw5_197	hypothetical protein	hypothetical protein EFP_gp189 [Enterococcus phage phiEF24C], YP_001504298.1	9e-38			0	-	7.48	62	25972	25784	-
Sw5_198	putative serine/threonine protein phosphatase	hypothetical protein PHIM1EF22_1740 [Enterococcus phage phiM1EF22], BBE37447.1	2e-31			1	-	6.51	57	26237	26064	-
Sw5_199	putative adsorption protein	putative adsorption protein [Enterococcus phage vB_EfaM_Ef2.3], QBZ70058.1	1e-72			0	-	13.41	114	26571	26227	-
Sw5_200	hypothetical protein	hypothetical protein [Enterococcus phage EFLK1], YP_009219700.1	3e-50			0	-	9.17	80	26813	26571	-
Sw5_201	hypothetical protein	hypothetical protein EFP_gp193 [Enterococcus phage phiEF24C], YP_001504302.1	1e-52			0	-	10	84	27060	26806	-
Sw5_202	DUF1642 domain-containing protein	DUF1642 domain-containing protein [Enterococcus durans], WP_104661013.1	1e-10	Protein of unknown function DUF1642 (IPR012865)		0	-	17.32	145	27818	27381	-
Sw5_203	hypothetical protein	hypothetical protein [Enterococcus phage EFLK1], YP_009219696.1	4e-108			0	-	17.4	153	28295	27834	-
Sw5_204	hypothetical protein	Phage protein [Enterococcus phage 156], VDB76977.1	7e-46			0	-	8.5	75	28515	28288	-
Sw5_205	hypothetical protein	Phage protein [Enterococcus phage 156], VDB76978.1	2e-100			0	-	16.71	143	28934	28503	-
Sw5_206	hypothetical protein	hypothetical protein EFP_gp200 [Enterococcus phage phiEF24C], YP_001504309.1	1e-44			0	-	8.77	77	29170	28937	-
Sw5_207	hypothetical protein	hypothetical protein EFP_gp201 [Enterococcus phage phiEF24C], YP_001504310.1	4e-97			0	-	16.52	143	29598	29167	-
Sw5_208	hypothetical protein	hypothetical protein PHIEF17H_1890 [Enterococcus phage phiEF17H], BBE37258.1	3e-24			0	-	5.69	50	29754	29602	-
Sw5_209	putative thymidylate synthase	putative thymidylate synthase [Enterococcus phage phiEF17H], BBE37259.1	0	Thymidylate synthase (IPR000398)		0	-	36	315	30701	29754	-
Sw5_210	hypothetical protein	hypothetical protein EFP_gp205 [Enterococcus phage phiEF24C], YP_001504314.1	9e-91	Protein of unkown function DUF3268 (IPR021686)		0	-	14.82	128	31138	30752	-
Sw5_211	hypothetical membrane protein	hypothetical protein EFP_gp206 [Enterococcus phage phiEF24C], YP_001504315.1	1e-25			1	-	5.69	49	31381	31232	-
Sw5_212	Band_7 domain containing protein	putative anti-proliferative protein [Enterococcus phage ECP3], YP_009147134.1	0	HflC (IPR010200)		1	-	31.16	285	32238	31381	-
Sw5_001	putative ribonucleotide reductase	putative ribonucleotide reductase [Enterococcus phage phiEF24C], YP_001504317.1	0	Ribonucleotide reductase small subunit family (IPR000358)		0	-	37.35	327	33603	32620	-
Sw5_002	putative ribonucleotide reductase	putative ribonucleotide reductase [Enterococcus phage phiEF17H], BBE37261.1	2e-90	Ribonucleoside-diphosphate reductase large subunit (IPR039718)		0	-	14.7	128	34002	33616	-
Sw5_003	HNH endonuclease	HNH endonuclease [Butyricicoccus sp. 1XD8-22], RKJ32213.1	6e-57	_		0	-	30.42	261	34890	34105	-
Sw5_004	ribonucleotide reductase of class Ib	ribonucleotide reductase of class Ib (aerobic), alpha subunit [Enterococcus phage vB_EfaM_Ef2.3] , QBZ70075.1	0	Ribonucleoside-diphosphate reductase large subunit (IPR039718)		0	-	64.85	576	36939	35209	-
Sw5_005	glutaredoxin-like protein	glutaredoxin-like protein [Enterococcus phage vB_EfaM_Ef2.3], QBZ70076.1	2e-51	Glutaredoxin (IPR002109)		0	-	8.99	80	37184	36942	-
Sw5_006	hypothetical protein	hypothetical protein EFP_gp211 [Enterococcus phage phiEF24C], YP_001504320.1	5e-56			0	-	9.99	88	37578	37312	-
Sw5_007	hypothetical protein	hypothetical protein [Enterococcus phage ECP3], YP_009147127.1	2e-64	_		0	-	11.9	101	37889	37584	-
Sw5_008	putative transcriptional regulator	putative transcriptional regulator [Enterococcus phage phiEF24C], YP_001504322.1	2e-44	Cro/C1-type helix-turn-helix domain (IPR001387)		0	-	8.9	76	38210	37980	-
Sw5_009	hypothetical protein	hypothetical protein EFP_gp214 [Enterococcus phage phiEF24C], YP_001504323.1				0	-	8.44	74	38498	38274	-
Sw5_010	hypothetical protein	hypothetical protein [Enterococcus phage vB_EfaM_Ef2.1], QBZ69671.1	5e-61			0	-	11.1	94	38893	38609	-
Sw5_011	ATP-binding protein	ATP-binding protein [Staphylococcus sciuri] WP_107617688.1	6e-125	ATPase, AAA-type, core (IPR003959)		0	-	41.8	363	40133	39042	-
Sw5_012	hypothetical protein	hypothetical protein EFP_gp218 [Enterococcus phage phiEF24C]	4e-20			0	-	4.97	44	43423	43289	-
Sw5_013	putative structural protein	putative structural protein [Enterococcus phage phiM1EF22], BBE37476.1				0	-	12.6	112	44436	44098	-
Sw5_014	hypothetical membrane protein	gp67 [Listeria virus A511], YP_001468637.1	6e-29			1	-	13.27	114	44844	44500	-
Sw5_015	hypothetical membrane protein	hypothetical protein EFP_gp221 [Enterococcus phage phiEF24C], YP_001504330.1				3	-	9.93	86	45139	44879	-
Sw5_016	hypothetical membrane protein	hypothetical protein EFP_gp001 [Enterococcus phage phiEF24C], YP_001504110.1	1e-55			2	-	10.1	89	45525	45256	+
Sw5_017	hypothetical protein	hypothetical protein EFP_gp002 [Enterococcus phage phiEF24C], YP_001504111.1	1e-57			0	-	10.31	92	45546	45824	+
Sw5_018	hypothetical protein	gp72 [Listeria virus A511], YP_001468452.1	2e-19			0	-	16.1	142	45828	46256	+
Sw5_019	putative large terminase	putative large terminase [Enterococcus phage ECP3], YP_009147115.1	6e-42	_		0	-	7.62	67	46256	46459	+
Sw5_020	hypothetical protein	hypothetical protein [Enterococcus phage vB_EfaM_Ef2.3], QBZ70092.1	0	_		0	-	36.93	321	46715	47680	+
Sw5_021	hypothetical protein	VSR homing endonuclease [Staphylococcus phage Quidividi] AXF38309.1	1e-50			0	-	35.09	306	48119	49039	+
Sw5_022	terminase large subunit	terminase large subunit [Enterococcus phage phiEF24C], YP_001504114.1	0	Bacteriophage lambda, GpA (IPR008866)		0	-	55.52	490	49539	51011	+
Sw5_023	structural protein	gp75 [Listeria virus A511], YP_001468455.1	4e-29			0	-	29.56	262	51111	51899	+
Sw5_024	hypothetical protein	gp77 [Listeria virus A511], YP_001468457.1	2e-27			0	-	27.46	238	52004	52720	+
Sw5_025	hypothetical protein	hypothetical protein EFP_gp008 [Enterococcus phage phiEF24C], YP_001504117.1	2e-77			0	-	12.85	114	52710	53054	+
Sw5_026	putative N-acetylmuramoyl-L-alanine amidase	putative N-acetylmuramoyl-L-alanine amidase [Enterococcus phage phiM1EF22], BBE37284.1	0	N-acetylmuramoyl-L-alanine amidase/PGRP domain superfamily (IPR036505)		0	-	31.4	289	53148	54017	+
Sw5_027	putative peptidoglycan-binding LysM	putative peptidoglycan-binding LysM [Enterococcus phage phiM1EF22], BBE37285.1	3e-150	LysM domain superfamily (IPR036779)		0	-	23.09	212	54184	54822	+
Sw5_028	hypothetical protein	hypothetical protein EFP_gp011 [Enterococcus phage phiEF24C], YP_001504120.1	6e-78			0	-	13.52	114	54964	55308	+
Sw5_029	putative portal protein	putative portal protein [Enterococcus phage phiM1EF22], BBE37287.1	0	Bacteriophage/Gene transfer agent portal protein (IPR006944)		0	-	64.93	574	55323	57047	+
Sw5_030	prohead protease	prohead protease [Enterococcus phage ECP3], YP_009147102.1	0	Prohead protease (IPR006433)		0	-	29.58	263	57155	57946	+
Sw5_031	hypothetical protein	Phage protein [Enterococcus phage 156], VDB76807.1	0			0	-	35.49	314	57953	58897	+
Sw5_032	structural protein	major capsid protein [Enterococcus phage EFLK1], YP_009219879.2	0			1	-	51.39	466	59038	60438	+
Sw5_033	hypothetical protein	hypothetical protein [Enterococcus phage EFLK1], YP_009513936.1	1e-53			0	-	9.66	87	60537	60800	+
Sw5_034	structural protein	gp88 [Listeria virus A511], YP_001468468.1	6e-134			0	-	34	299	60813	61712	+
Sw5_035	hypothetical protein	hypothetical protein PHIM1EF22_0200 [Enterococcus phage phiM1EF22], BBE37293.1	0			0	-	32.56	289	61732	62601	+
Sw5_036	hypothetical protein	hypothetical protein EFP_gp020 [Enterococcus phage phiEF24C]. YP_001504129.1	3e-148			0	-	23.73	207	62594	63217	+
Sw5_037	structural protein	hypothetical protein EFP_gp021 [Enterococcus phage phiEF24C], YP_001504130.1	0			0	-	31.83	281	63221	64066	+
Sw5_038	hypothetical protein	gp92 [Listeria virus A511], YP_001468472.1	2e-14			0	-	9	77	64066	64299	+
Sw5_039	structural protein	putative tail sheath protein [Enterococcus phage phiM1EF22], BBE37297.1	0			0	-	61.96	569	64303	66012	+
Sw5_040	tail tube protein	tail tube protein [Enterococcus phage phiEF24C], YP_001504133.1	1e-97			0	-	15.49	140	66073	66495	+
Sw5_041	hypothetical protein	Phage protein [Enterococcus phage 156], VDB76818.1	1e-22			0	-	5.75	48	66585	66731	+
Sw5_042	tail tape measure protein	tail tape measure protein [Enterococcus phage phiEF24C], YP_001504136.1	4e-111			0	-	18.3	157	66868	67341	+
Sw5_043	tail assembly chaperone	tail assembly chaperone [Bacillus phage Moonbeam], YP_009151634.1	8e-15			0	-	22.42	191	67409	67984	+
Sw5_044	putative tail lysin	putative tail lysin [Enterococcus phage phiEF17H], BBE37099.1	0	Lysozyme-like domain superfamily (IPR023346)		0	-	129.8	1218	68029	71685	+
Sw5_045	putative tail lysin	putative tail lysin [Enterococcus phage phiEF24C], YP_001504139.1	0	Papain-like cysteine peptidase superfamily (IPR038765), Endopeptidase, NLPC/P60 domain (IPR000064), Duplicated hybrid motif (IPR011055)		0	-	118.14	1061	71724	74909	+
Sw5_046	putative tail fiber	glycerophosphoryl diester phosphodiesterase [Enterococcus phage EFLK1], YP_009219864.2	0			0	-	203.2	1825	74995	80472	+
Sw5_047	putative minor structural protein	putative minor structural protein [Enterococcus phage phiM1EF22], BBE37305.1	0	Putative viral structural protein (DUF859) (IPR008577)		0	-	88.56	803	80572	82983	+
Sw5_048	hypothetical protein	hypothetical protein [Enterococcus phage vB_EfaM_Ef2.3], QBZ70123.1	9e-175			0	-	27.88	241	82977	83702	+
Sw5_049	hypothetical protein	hypothetical protein EFP_gp034 [Enterococcus phage phiEF24C], YP_001504143.1	4e-25			0	-	5.67	48	83734	83880	+
Sw5_050	hypothetical protein	hypothetical protein [Enterococcus phage vB_EfaM_Ef2.3], QBZ70125.1	1e-168			0	-	25.53	229	84017	84706	+
Sw5_051	structural protein	gp101 [Listeria virus A511], YP_001468481.1	7e-44			0	-	20.15	178	84710	85246	+
Sw5_052	putative baseplate	putative baseplate [Enterococcus phage ECP3], YP_009147077.1	5e-173		Baseplate wedge protein gp25; contractile sheath, baseplate, wedge, sheath; HET: MSE; 2.47A {Enterobacteria phage T4}	0	-	26.36	234	85233	85937	+
Sw5_053	putative baseplate protein	baseplate J-like protein [Enterococcus phage ECP3], YP_009147076.1	0	_	Baseplate wedge protein gp7, Baseplate; T4, baseplate, complex, VIRAL PROTEIN; 3.8A {Enterobacteria phage T4}	0	-	39.56	350	85953	87005	+
Sw5_054	hypothetical protein	hypothetical protein [Enterococcus phage vB_EfaM_Ef2.3], QBZ70129.1	0			0	-	90.86	803	87023	89434	+
Sw5_055	structural protein	structural protein [Enterococcus phage phiEF24C], YP_001504149.1	1e-131			0	-	20.35	181	89540	90085	+
Sw5_056	DUF4815 domain containing protein	putative virulence-associated VriC protein [Enterococcus phage vB_EfaM_Ef2.3], QBZ70131.1	0	Domain of unknown function DUF4815 (IPR032096)		0	-	128.78	1154	90100	93564	+
Sw5_057	hypothetical protein	hypothetical protein EFP_gp042 [Enterococcus phage phiEF24C], YP_001504151.1	8e-40			0	-	7.78	68	93643	93849	+
Sw5_058	putative helicase	putative helicase [Enterococcus phage phiEF24C], YP_001504152.1	0	Helicase/UvrB, N-terminal (IPR006935)		0	-	67.18	590	94104	95876	+
Sw5_059	putative transcriptional regulator	putative transcriptional regulator [Enterococcus phage ECP3], YP_009147068.1	0	Winged helix-like DNA-binding domain superfamily (IPR036388)		0	-	62.86	542	95904	97532	+
Sw5_060	helicase DnaB-like	helicase DnaB-like [Enterococcus phage phiEF24C], YP_001504154.1	0	DNA helicase, DnaB-like, C-terminal (IPR007694)		0	-	55.46	490	97565	99037	+
Sw5_061	recombination exonuclease	recombination exonuclease [Enterococcus phage phiEF24C], YP_001504155.1	0	Calcineurin-like phosphoesterase domain, ApaH type (IPR004843)		0	-	39.81	351	99037	100092	+
Sw5_062	putative recombination or repair nuclease	putative recombination or repair nuclease [Enterococcus phage vB_EfaM_Ef2.1], QBZ69722.1	0	Rad50/SbcC-type AAA domain (IPR038729), RAD50, zinc hook (IPR013134)		0	-	71.23	630	100208	102100	+
Sw5_063	hypothetical protein	putative repressor [Enterococcus phage EFP01], APZ81981.1	2e-81	_		0	-	25.95	221	102109	102774	+
Sw5_064	DNA primase	DNA primase [Enterococcus phage phiEF24C], YP_001504158.1	0	DNA Primase, CHC2-type zinc finger (IPR036977)		0	-	40.43	352	102775	103833	+
Sw5_065	hypothetical protein	putative cytidine deaminase [Enterococcus phage phiEF17H], BBE37121.1	6e-152	_		0	-	24.17	210	103850	104482	+
Sw5_066	deoxyuridine 5'-triphosphate nucleotidohydrolase	deoxyuridine 5'-triphosphate nucleotidohydrolase [Enterococcus phage vB_EfaM_Ef2.1], QBZ69726.1	0	Deoxyuridine triphosphate nucleotidohydrolase (IPR008181)		0	-	32.77	294	104511	105395	+
Sw5_067	hypothetical protein	putative dUTPase [Enterococcus phage ECP3], YP_009147059.1	1e-47	_		0	-	8.96	76	105398	105628	+
Sw5_068	hypothetical protein	hypothetical protein EFP_gp053 [Enterococcus phage phiEF24C], YP_001504162.1	3e-67			0	-	12.08	102	105630	105938	+
Sw5_069	hypothetical protein	putative phosphotransferase/anion transport protein [Enterococcus phage phiEF17H], BBE37125.1	8e-66	_		0	-	12.23	103	105925	106236	+
Sw5_070	hypothetical protein	hypothetical protein [Enterococcus phage vB_EfaM_Ef2.1], QBZ69730.1	3e-82			0	-	14.3	123	106229	106600	+
Sw5_071	putative resolvase	putative resolvase [Enterococcus phage ECP3], YP_009147055.1|	2e-164	tRNA endonuclease-like domain superfamily (IPR011856)		0	-	25.72	222	106620	107288	+
Sw5_072	hypothetical protein	hypothetical protein [Enterococcus phage ECP3], YP_009147054.1|	2e-65			0	-	11.3	99	107290	107589	+
Sw5_073	DUF3310 domain-containing protein	DUF3310 domain-containing protein [Brochothrix thermosphacta] WP_120483552.1	6e-20	SaV-like (IPR021739)		0	-	18.48	159	107595	108074	+
Sw5_074	hypothetical protein	gp135 [Listeria virus A511], YP_001468515.1	1e-86			0	-	31.52	264	108167	108961	+
Sw5_075	integration host factor	integration host factor [Enterococcus phage EFLK1], YP_009219834.1	7e-68	Histone-like DNA-binding protein (IPR000119)		0	-	11.91	103	108954	109265	+
Sw5_076	DNA polymerase I	putative DNA polymerase [Enterococcus phage phiEF17H] BBE37132.1	0	DNA polymerase A (IPR002298)		0	-	92.75	800	109356	111758	+
Sw5_077	HTH homing endonuclease	HTH homing endonuclease [Bacillus phage Grass], YP_008771498.1	2e-46		PROTEIN/DNA Complex; HNH catalytic motif, Helix-turn-helix DNA; HET: EDO; 2.92A {Bacillus phage SPO1} SCOP: d.4.1.3, d.285.1.1	0	-	25.58	220	111894	112556	+
Sw5_078	DNA polymerase I	DNA polymerase I [Enterococcus phage ECP3], YP_009147047.1	2e-111	DNA polymerase A (IPR002298)		0	-	18.75	159	112930	113409	+
Sw5_079	hypothetical protein	gp139 [Listeria virus A511], YP_001468519.1	1e-39			0	-	21.53	180	113512	114054	+
Sw5_080	hypothetical protein	putative ssDNA binding domain protein [Bacillus phage JBP901] YP_009149171.1	2e-37	_		0	-	47.82	425	114110	115387	+
Sw5_081	putative recombinase A	putative recombinase A [Enterococcus phage phiEF24C], YP_001504173.1	0	DNA recombination and repair protein RecA (IPR013765)		0	-	46.2	415	115472	116719	+
Sw5_082	hypothetical protein	Phage protein [Enterococcus phage 156], VDB76859.1	7e-91			0	-	14.73	128	116773	117159	+
Sw5_083	putative sigma factor	putative sigma factor [Enterococcus phage ECP3], YP_009147040.1	3e-145	_	ECF RNA polymerase sigma factor; sigma factor, transcription initiation, DNA; HET: CD; 2.4A {Mycobacterium tuberculosis}	0	-	23.72	204	117152	117766	+
Sw5_084	putative holin	putative holin [Enterococcus phage phiEF24C], YP_001504176.1	6e-61	Holin (IPR006479)		2	-	10.23	91	117827	118102	+
Sw5_085	structural protein	putative Ig-like protein [Enterococcus phage phiEF24C], YP_001504177.1	0	Bacterial Ig-like, group 2 (IPR003343)		0	-	35.2	320	118150	119112	+
Sw5_086	structural protein	structural protein [Enterococcus phage phiEF24C], YP_001504178.1	1e-99			0	-	16.62	147	119133	119576	+
Sw5_087	hypothetical protein	Phage protein [Enterococcus phage 156], VDB76864.1	2e-61			0	-	11.32	98	119681	119977	+
Sw5_088	hypothetical protein	hypothetical protein [Enterococcus phage vB_EfaM_Ef2.1], QBZ69748.1	0			0	-	33.96	301	120030	120935	+
Sw5_089	hypothetical protein	hypothetical protein EFP_gp072 [Enterococcus phage phiEF24C], YP_001504181.1	0	Calcineurin-like phosphoesterase domain, lpxH-type (IPR024654)		0	-	48.86	427	120989	122272	+
Sw5_090	hypothetical membrane protein	hypothetical protein EFP_gp073 [Enterococcus phage phiEF24C], YP_001504182.1|	5e-81			3	-	14.17	124	122284	122658	+
Sw5_091	hypothetical protein	hypothetical protein PHIM1EF22_0780 [Enterococcus phage phiM1EF22] BBE37351.1	3e-146			0	-	23.17	206	122697	123317	+
Sw5_092	hypothetical protein	gp152 [Listeria virus A511], YP_001468532.1	1e-96			0	-	28.28	246	123317	124057	+
Sw5_093	hypothetical protein	hypothetical protein EFP_gp076 [Enterococcus phage phiEF24C], YP_001504185.1	1e-115			0	-	19.08	168	124047	124553	+
Sw5_094	hypothetical protein	hypothetical protein [Enterococcus phage ECP3], YP_009147029.1	4e-76			0	-	12.71	116	124567	124917	+
Sw5_095	hypothetical protein	hypothetical protein [Enterococcus phage vB_EfaM_Ef2.1], QBZ69755.1	0			0	-	31.55	285	124942	125799	+
Sw5_096	hypothetical protein	thioredoxin [Enterococcus phage vB_EfaM_Ef2.3], QBZ70169.1	0	_		0	-	32.31	281	125904	126749	+
Sw5_097	PcfJ-like protein	hypothetical protein PHIM1EF22_0840 [Enterococcus phage phiM1EF22], BBE37357.1	0	PcfJ-like protein (IPR025586)		0	-	62.79	542	126742	128370	+
Sw5_098	hypothetical protein	gp165 [Listeria virus A511], YP_001468545.1	2e-76			0	-	26.29	229	128689	129378	+
Sw5_099	structural protein	hypothetical protein [Enterococcus phage ECP3], YP_009147024.1	1e-108			0	-	18.2	155	129389	129856	+
Sw5_100	hypothetical protein	hypothetical protein [Enterococcus phage vB_EfaM_Ef2.3], QBZ70173.1	0			0	-	86.41	757	129956	132229	+
Sw5_101	hypothetical membrane protein	hypothetical protein PHIEF17H_0890 [Enterococcus phage phiEF17H], BBE37158.1	6e-37			2	-	8.28	74	132289	132513	+
Sw5_102	hypothetical membrane protein	hypothetical protein [Enterococcus phage vB_EfaM_Ef2.3], QBZ70175.1	3e-117			2	-	18.55	168	132515	133021	+
Sw5_103	hypothetical protein	hypothetical protein EFP_gp086 [Enterococcus phage phiEF24C], YP_001504195.1	2e-14			0	-	3.94	34	133094	133198	+
Sw5_104	hypothetical protein	hypothetical protein PHIEF17H_0910 [Enterococcus phage phiEF17H], BBE37160.1	2e-31			0	-	6.81	56	133200	133370	+
Sw5_105	hypothetical protein	hypothetical protein [Enterococcus phage vB_EfaM_Ef2.3], QBZ70178.1	9e-55			0	-	10.24	90	133360	133632	+
Sw5_106	putative transcriptional regulator	putative transcriptional regulator [Enterococcus phage phiEF24C], YP_001504198.1	3e-52	Cro/C1-type helix-turn-helix domain (IPR001387)		0	-	9.6	83	133740	133991	+
Sw5_107	hypothetical protein	hypothetical protein EFP_gp090 [Enterococcus phage phiEF24C], YP_001504199.1	8e-60			0	-	11.4	95	134004	134291	+
Sw5_108	hypothetical protein	hypothetical protein EFP_gp091 [Enterococcus phage phiEF24C], YP_001504200.1	0			0	-	29.9	262	134294	135082	+
Sw5_109	hypothetical protein	hypothetical protein [Enterococcus phage vB_EfaM_Ef2.1], QBZ69768.1	0	_		0	-	38.37	357	135165	136238	+
Sw5_110	hypothetical protein	Phage protein [Enterococcus phage 156], VDB76885.1	3e-66			0	-	11.53	100	136363	136665	+
Sw5_111	hypothetical protein	hypothetical protein [Enterococcus phage vB_EfaM_Ef2.1], QBZ69770.1	8e-52			0	-	11.57	100	136667	136969	+
Sw5_112	hypothetical membrane protein	hypothetical protein EFP_gp095 [Enterococcus phage phiEF24C], YP_001504204.1	8e-59			2	-	10.57	97	136972	137265	+
Sw5_113	hypothetical protein	hypothetical protein EFP_gp096 [Enterococcus phage phiEF24C], YP_001504205.1	3e-30			0	-	6.8	59	137262	137441	+
Sw5_114	hypothetical protein	hypothetical protein EFP_gp097 [Enterococcus phage phiEF24C], YP_001504206.1	1e-75			0	-	13.71	117	137454	137807	+
Sw5_115	hypothetical membrane protein	Phage protein [Enterococcus phage 156], VDB76889.1	1e-82			2	-	14.55	125	137834	138211	+
Sw5_116	hypothetical membrane protein	hypothetical protein EFP_gp099 [Enterococcus phage phiEF24C], YP_001504208.1	2e-43			2	-	8.85	76	138204	138434	+
Sw5_117	hypothetical protein	hypothetical protein [Enterococcus phage EFLK1], YP_009219790.1	7e-83			0	-	14.23	124	138438	138812	+
Sw5_118	hypothetical protein	hypothetical protein [Enterococcus phage EFLK1], YP_009219789.1	8e-53			0	-	9.53	80	138809	139051	+
Sw5_119	hypothetical protein	hypothetical protein [Enterococcus phage EFLK1], YP_009219788.1	1e-36			0	-	7.14	62	139069	139257	+
Sw5_120	hypothetical protein	tail length tape-measure protein [Enterococcus phage vB_EfaM_Ef2.3], QBZ70055.1	9e-26	_		0	-	22.9	199	139254	139853	+
Sw5_121	hypothetical protein	hypothetical protein EFP_gp104 [Enterococcus phage phiEF24C], YP_001504213.1	0			0	-	32.18	280	139895	140737	+
Sw5_122	hypothetical protein	hypothetical protein EFP_gp105 [Enterococcus phage phiEF24C], YP_001504214.1	2e-152			0	-	23.93	209	140750	141379	+
Sw5_123	hypothetical protein	hypothetical protein [Enterococcus phage vB_EfaM_Ef2.1], QBZ69783.1	1e-51			0	-	9.6	80	141457	141699	+
Sw5_124	hypothetical protein	hypothetical protein [Enterococcus phage vB_EfaM_Ef2.1], QBZ69784.1	9e-27			0	-	5.56	47	141714	141857	+
Sw5_125	hypothetical protein	hypothetical protein EFP_gp108 [Enterococcus phage phiEF24C], YP_001504217.1	6e-41			0	-	7.61	64	141870	142064	+
Sw5_126	hypothetical protein	hypothetical protein [Enterococcus phage ECP3], YP_009147219.1	5e-152			0	-	24.03	213	142080	142721	+
Sw5_127	hypothetical protein	hypothetical protein PHIEF17H_1130 [Enterococcus phage phiEF17H], BBE37182.1	8e-103			0	-	16.58	147	142733	143176	+
Sw5_128	hypothetical protein	hypothetical protein [Enterococcus phage EFLK1], YP_009513931.1	3e-97			0	-	16.3	143	143328	143759	+

## Sheet: Table S6
Table S6. Annotation of Enterococcus phage A2
ORF	Annotated fuction	Blastp	E-value	Interproscan	HHpred	transmembrane domains	lipoproteins	Length (aa no.)	Molecular weight (kDa)	start	stop	strand
A2_001	hypothetical protein	hypothetical protein EFV12PHI1_RNA21 [Enterococcus phage EfV12-phi1], AYJ73554.1	8e-59			0	_	91	10.41	53	328	+
A2_002	hypothetical protein	hypothetical protein EfsSzw1_1 [Enterococcus phage EfsSzw-1], QAX97476.1	9e-20			0	_	43	5.21	450	581	+
A2_003	hypothetical transmembrane protein	hypothetical protein EfsSzw1_2 [Enterococcus phage EfsSzw-1] QAX97477.1	3e-34			1	_	62	7.21	643	831	+
A2_004	hypothetical protein	hypothetical protein EFV12PHI1_120 [Enterococcus phage EfV12-phi1] AYJ73364.1	9e-94			0	_	135	15.76	916	1323	+
A2_005	hypothetical protein	hypothetical protein EFV12PHI1_121 [Enterococcus phage EfV12-phi1] AYJ73366.1	3e-46			0	_	78	9.32	1451	1687	+
A2_006	hypothetical protein	hypothetical protein EFV12PHI1_127 [Enterococcus phage EfV12-phi1] AYJ73368.1	7e-70			0	_	205	24.49	1773	2390	+
A2_007	hypothetical protein	hypothetical protein EfsSzw1_6 [Enterococcus phage EfsSzw-1] QAX97481.1	3e-29			0	_	57	7.1	2411	2584	+
A2_008	hypothetical protein	hypothetical protein EFV12PHI1_123 [Enterococcus phage EfV12-phi1] AYJ73371.1	8e-80			0	_	127	14.86	2764	3147	+
A2_009	hypothetical protein	hypothetical protein EFV12PHI1_126 [Enterococcus phage EfV12-phi1] AYJ73372.1	5e-59			0	_	92	10.78	3267	3545	+
A2_010	hypothetical protein	TreP [Staphylococcus phage vB_Sau_Clo6], ARM69289.1	7e-11	_		0	_	137	15.68	3637	4050	+
A2_011	hypothetical protein	hypothetical protein EFV12PHI1_131 [Enterococcus phage EfV12-phi1] AYJ73374.1	1e-36			0	_	63	7.59	4158	4349	+
A2_012	hypothetical protein	hypothetical protein EFV12PHI1_132 [Enterococcus phage EfV12-phi1] AYJ73377.1	8e-39			0	_	67	7.8	4346	4549	+
A2_013	hypothetical protein	hypothetical protein [Enterococcus phage EFDG1] YP_009218207.1	2e-42			0	_	71	8.4	5107	5322	+
A2_014	hypothetical protein	hypothetical protein [Enterococcus phage vB_EfaS_Ef7.1] QBZ69491.1	4e-23			0	_	48	5.77	5535	5681	+
A2_015	hypothetical protein	hypothetical protein EFV12PHI1_135 [Enterococcus phage EfV12-phi1] AYJ73380.1	2e-43			0	_	74	8.31	5697	5921	+
A2_016	hypothetical protein	hypothetical protein [Enterococcus phage vB_EfaS_Ef2.2] QBZ69286.1	1e-37			0	_	102	12.06	6014	6322	+
A2_017	hypothetical protein	hypothetical protein EFV12PHI1_136 [Enterococcus phage EfV12-phi1] AYJ73383.1	2e-23			0	_	46	5.1	6395	6535	+
A2_018	hypothetical protein	hypothetical protein [Enterococcus phage EFDG1]	3e-58			0	_	88	10.18	6624	6890	+
A2_019	hypothetical protein	hypothetical protein [Enterococcus phage EFDG1] YP_009218216.1	2e-36			0	_	70	7.57	7283	7071	-
A2_020	hypothetical protein	hypothetical protein EFV12PHI1_3 [Enterococcus phage EfV12-phi1] AYJ73386.1	4e-65			0	_	104	11.96	7671	7357	-
A2_021	hypothetical transmembrane protein	hypothetical protein EFP01_170 [Enterococcus phage EFP01] APZ82097.1	3e-41			2	_	74	8.51	7909	7685	-
A2_022	hypothetical protein	hypothetical protein [Enterococcus phage EFDG1] YP_009218219.1	1e-45			0	_	72	8.01	8128	7910	-
A2_023	hypothetical protein	hypothetical protein [Enterococcus phage EFDG1] YP_009218220.1	5e-45			0	_	75	8.76	8356	8129	-
A2_024	hypothetical protein	hypothetical protein [Enterococcus phage EFDG1] YP_009218221.1	3e-48			0	_	77	9.19	8591	8358	-
A2_025	NADAR family protein	GTP cyclohydrolase II [Enterococcus phage EfV12-phi1] AYJ73389.1	5e-125	NADAR (IPR012816)	Hypothetical protein ybiA; ET24, NESG, Structural Genomics, YbiA; NMR {Escherichia coli} SCOP: l.1.1.1, d.336.1.1	0	_	172	19.79	9177	8659	-
A2_026	hypothetical protein	hypothetical protein [Enterococcus phage EFDG1] YP_009218222.1	8e-69			0	_	110	12.84	9570	9238	-
A2_027	hypothetical protein	hypothetical protein [Enterococcus phage EFDG1] YP_009513888.1	7e-39			0	_	65	7.78	9758	9561	-
A2_028	hypothetical protein	hypothetical protein [Enterococcus phage EFDG1] YP_009713888.1 YP_009513889.1	4e-28			0	_	54	6.38	9922	9758	-
A2_029	tRNA-splicing ligase RtcB	protein RtcB [Enterococcus phage EfV12-phi1] AYJ73394.1	0	tRNA-splicing ligase, RtcB (IPR001233)		0	_	414	46.03	11221	9977	-
A2_030	hypothetical protein	hypothetical protein [Enterococcus phage EFDG1] YP_009218228.1	4e-32			0	_	62	7.51	11402	11214	-
A2_031	hypothetical protein	hypothetical protein EFV12PHI1_6 [Enterococcus phage EfV12-phi1] AYJ73396.1	6e-177			0	_	246	27.54	12231	11491	-
A2_032	hypothetical protein	hypothetical protein [Enterococcus phage EFDG1] YP_009218230.1	8e-43			0	_	70	7.72	12443	12231	-
A2_033	Pyridinium-3,5-biscarboxylic acid mononucleotide synthase	circadian phase modifier [Enterococcus phage EfV12-phi1] AYJ73398.1	1e-173	Pyridinium-3,5-biscarboxylic acid mononucleotide synthase	Phosphoribosylaminoimidazole carboxylase catalytic subunit (E.C.4.1.1.21); alpha and beta protein, Structural; HET: GOL, FMT; 1.702A {Mycobacterium tuberculosis} SCOP: c.23.8.0	0	_	246	26.25	13185	12445	-
A2_034	hypothetical protein	hypothetical protein [Enterococcus phage EFDG1] YP_009218232.1	3e-49			0	_	80	9.42	13427	13185	-
A2_035	hypothetical protein	hypothetical protein EFV12PHI1_8 [Enterococcus phage EfV12-phi1] AYJ73400.1	2e-78			0	_	125	14.24	13806	13429	-
A2_036	hypothetical protein	hypothetical protein [Enterococcus phage EFDG1] YP_009218235.1	0			0	_	283	32.65	14657	13806	-
A2_037	hypothetical protein	hypothetical protein [Enterococcus phage EFDG1] YP_009513891.1	1e-70			0	_	104	12.64	14968	14654	-
A2_038	putative helix-turn-helix transcriptional regulator	helix-turn-helix transcriptional regulator [Bacillus thuringiensis], WP_098236135.1	4e-06	Lambda repressor-like, DNA-binding domain superfamily (IPR010982)		0	_	92	10.05	15250	14972	-
A2_039	hypothetical protein	hypothetical protein EFV12PHI1_110 [Enterococcus phage EfV12-phi1] AYJ73404.1	1e-73			0	_	113	13.17	15681	15340	-
A2_040	hypothetical protein	_				0	_	124	15.16	16055	15681	-
A2_041	hypothetical protein	hypothetical protein [Enterococcus phage EFDG1] YP_009218240.1	1e-45			0	_	76	9.09	16299	16069	-
A2_042	hypothetical protein	hypothetical protein [Enterococcus phage EFDG1] YP_009218242.1	2e-64			0	_	98	11.31	16607	16311	-
A2_043	hypothetical protein	hypothetical protein [Enterococcus phage EFDG1] YP_009218243.1	8e-101			0	_	148	18.1	17053	16607	-
A2_044	hypothetical protein	hypothetical protein [Enterococcus phage EFDG1] YP_009218244.1	7e-93			0	_	132	14.61	17640	17242	-
A2_045	hypothetical protein	hypothetical protein [Enterococcus phage EFDG1] YP_009218244.1	7e-93			0	_	87	10.64	17896	17633	-
A2_046	hypothetical protein	hypothetical protein [Enterococcus phage EFDG1] YP_009218245.1	2e-57			0	_	544	63.22	19606	17972	-
A2_047	hypothetical protein	hypothetical protein [Enterococcus phage EFDG1] YP_009218247.1	1e-69			0	_	106	12.25	19942	19622	-
A2_048	putative serine/threonine protein phosphatase	serine/threonine protein phosphatase [Enterococcus phage EfV12-phi1] AYJ73412.1	0			0	_	246	28.15	20756	20016	-
A2_049	hypothetical protein	hypothetical protein [Enterococcus phage EFDG1] YP_009218250.1	5e-53			0	_	85	10.85	21013	20756	-
A2_050	putative phosphoesterase	phosphoesterase [Enterococcus phage EFDG1] YP_009218251.1	8e-147			0	_	202	23.71	21618	21010	-
A2_051	putative phosphoesterase	phosphohydrolase [Enterococcus phage EFDG1] YP_009218252.1	1e-138			0	_	191	22.28	22190	21615	-
A2_052	putative 3'-5' exoribonuclease	exonuclease [Enterococcus phage EFP01] APZ82071.1	1e-127	3'-5' exoribonuclease Rv2179c-like domain (IPR033390)		0	_	176	20.44	22721	22191	-
A2_053	DUF3307 domain-containing protein	hypothetical protein EFV12PHI1_12 [Enterococcus phage EfV12-phi1] AYJ73417.1	4e-76	Bacteriophage phiKZ, Orf197 (IPR021737)		1	_	116	13.3	23102	22752	-
A2_054	hypothetical protein	hypothetical protein EFV12PHI1_11 [Enterococcus phage EfV12-phi1] AYJ73418.1	9e-43			0	_	74	8.92	23326	23102	-
A2_055	hypothetical protein	hypothetical protein EfsSzw1_51 [Enterococcus phage EfsSzw-1] QAX97522.1	9e-51			0	_	84	10.11	23583	23329	-
A2_056	hypothetical protein	hypothetical protein EfsSzw1_52 [Enterococcus phage EfsSzw-1] QAX97523.1	1e-42			0	_	70	8.43	23796	23584	-
A2_057	hypothetical protein	hypothetical protein EFV12PHI1_10 [Enterococcus phage EfV12-phi1] AYJ73419.1	1e-44			0	_	140	16.62	24221	23799	-
A2_058	hypothetical lipoprotein	hypothetical protein [Enterococcus phage EFDG1] YP_009218257.2	5e-30			0	yes	80	8.66	24460	24218	-
A2_059	hypothetical protein	hypothetical protein [Enterococcus phage EFDG1] YP_009218258.1	3e-27			0	_	77	9.3	24726	24493	-
A2_060	hypothetical protein	hypothetical protein [Enterococcus phage EFDG1] YP_009218259.1	1e-32			0	_	58	6.7	24908	24732	-
A2_061	hypothetical protein	hypothetical protein EFV12PHI1_30 [Enterococcus phage EfV12-phi1] AYJ73422.1	1e-130			0	_	187	21.15	25485	24922	-
A2_062	hypothetical protein	hypothetical protein [Enterococcus phage EFDG1] YP_009218266.1	3e-09			0	_	30	3.29	25579	25487	-
A2_063	hypothetical transmembrane protein	hypothetical protein [Enterococcus phage EFDG1] YP_009513894.1	6e-41			1	_	67	7.89	25856	25653	-
A2_064	hypothetical protein	hypothetical protein [Enterococcus phage EFDG1] YP_009513895.1	3e-136			0	_	186	21.63	26416	25856	-
A2_065	prohibitin family protein	putative anti-proliferative protein [Enterococcus phage EFP01] APZ82063.1	0			1	_	289	31.61	27338	26469	-
A2_066	anaerobic ribonucleoside-triphosphate reductase activating protein	anaerobic ribonucleoside-triphosphate reductase activating protein [Enterococcus phage EfsSzw-1] QAX97524.1	3e-147	Ribonucleoside-triphosphate reductase activating, anaerobic (IPR012837)		0	_	204	23.43	28048	27434	-
A2_067	hypothetical protein	hypothetical protein [Enterococcus phage EFDG1] YP_009218271.1	1e-64			0	_	97	10.91	28334	28041	-
A2_068	thymidylate synthase	thymidylate synthase [Enterococcus phage EFDG1] YP_009218273.1	3e-108	Thymidylate synthase (IPR000398)		0	_	491	56.41	29809	28334	-
A2_069	hypothetical protein	hypothetical protein EfsSzw1_56 [Enterococcus phage EfsSzw-1] QAX97527.1	8e-134			0	_	207	23.98	30448	29825	-
A2_070	hypothetical protein	hypothetical protein [Enterococcus phage EFDG1] YP_009218275.2	0			0	_	249	29.64	31199	30450	-
A2_071	hypothetical protein	hypothetical protein [Enterococcus phage EFDG1] YP_009513896.1	5e-110			0	_	155	17.14	31740	31273	-
A2_072	hypothetical protein	hypothetical protein EfsSzw1_59 [Enterococcus phage EfsSzw-1] QAX97530.1	5e-30			0	_	60	6.62	31995	31813	-
A2_073	DUF1653 domain-containing protein	DUF1653 domain-containing protein [Bacillus velezensis] WP_079892070.1	2e-08			0	_	109	12.9	32305	31976	-
A2_074	Nicotinamide mononucleotide transporter	nicotinamide mononucleotide transporter [Dysgonomonas capnocytophagoides] WP_026627871.1	2e-47	Nicotinamide mononucleotide transporter PnuC (IPR006419)		6	_	247	28.09	33079	32336	-
A2_075	Nicotinamide-nucleotide adenylyltransferase	nicotinamide-nucleotide adenylyltransferase, NadR family / ribosylnicotinamide kinase [Enterococcus phage EFDG1] YP_009218280.1	0	Nicotinamide-nucleotide adenylyltransferase (IPR006417)		0	_	375	43.24	34208	33081	-
A2_076	hypothetical transmembrane protein	hypothetical protein [Enterococcus phage EFDG1] YP_009218281.1	4e-178			2	_	245	28.37	35000	34263	-
A2_077	LemA family protein	LemA family protein [Enterococcus phage EFDG1] YP_009218282.1	4e-130	LemA (IPR007156)		1	_	182	20.9	35545	34997	-
A2_078	HAD-like domain containing protein	HAD-like domain containing protein [Enterococcus phage EfsSzw-1] QAX97536.1	4e-69	Bacteriophage SP01, Orf1 (IPR016769), HAD superfamily (IPR023214)		0	_	125	14.49	35915	35538	-
A2_079	Glutaredoxin	glutaredoxin-like protein [Enterococcus phage EFDG1] YP_009218285.1	3e-50	Glutaredoxin (IPR002109)		0	_	79	8.67	36249	36010	-
A2_080	Nicotinamide mononucleotide transporter	NrdR-regulated deoxyribonucleotide transporter [Enterococcus phage EFDG1] YP_009513898.1	0	Nicotinamide mononucleotide transporter PnuC (IPR006419)	Nicotinamide riboside transporter PnuC; membrane transport, vitamin transport, Nicotinamide; HET: NNR, BOG, MSE; 2.8A {Neisseria mucosa ATCC 25996}	7	_	252	28.07	37000	36242	-
A2_081	Deoxynucleoside kinase	deoxyadenosine kinase / deoxyguanosine kinase [Enterococcus phage EFDG1] YP_009513899.1	0	Deoxynucleoside kinase (IPR002624)		0	_	265	31.08	37823	37026	-
A2_082	Anaerobic ribonucleoside-triphosphate reductase	ribonucleotide reductase of class III (anaerobic), large subunit [Enterococcus phage EFDG1] YP_009218288.1	0	Ribonucleoside-triphosphate reductase, anaerobic		0	_	723	82.64	40062	37891	-
A2_083	hypothetical protein	hypothetical protein [Enterococcus phage EFDG1] YP_009218290.1	1e-57			0	_	89	10.09	40482	40213	-
A2_084	ParB/Sulfiredoxin family protein	hypothetical protein [Enterococcus phage EFDG1] YP_009218291.2	0	ParB/Sulfiredoxin (IPR003115)		0	_	276	31.55	41324	40494	-
A2_085	hypothetical protein	putative scaffolding protein [Enterococcus phage EFDG1] YP_009513900.1	4e-64	_		0	_	101	12.22	41648	41343	-
A2_086	putative transcriptional regulator	putative transcriptional regulator [Enterococcus phage EfsSzw-1] QAX97543.1	1e-42	Lambda repressor-like, DNA-binding domain superfamily (IPR010982)		0	_	71	8.28	41965	41750	-
A2_087	DUF2828 domain-containing protein	DUF2828 domain-containing protein [Enterococcus phage EfsSzw-1] QAX97544.1	0	Uncharacterised conserved protein UCP015417, vWA (IPR011205)		0	_	510	57.6	43556	42024	-
A2_088	hypothetical protein	hypothetical protein EFP01_117 [Enterococcus phage EFP01] APZ82044.1	2e-45			0	_	74	8.42	44423	44199	-
A2_089	hypothetical protein	hypothetical protein [Enterococcus phage EFDG1]	1e-83			0	_	122	14.44	45845	45477	-
A2_090	hypothetical protein	hypothetical protein [Enterococcus phage EFDG1] YP_009513903.1	3e-36			0	_	60	6.96	46419	46237	-
A2_091	hypothetical protein	hypothetical protein [Enterococcus phage EFDG1] YP_009218300.1	6e-45			0	_	73	8.32	48100	47879	-
A2_092	hypothetical protein	hypothetical protein [Enterococcus phage EFDG1] YP_009218302.1	3e-53			0	_	83	10.63	48360	48109	-
A2_093	hypothetical protein	hypothetical protein [Enterococcus phage vB_EfaM_Ef2.1] QBZ69671.1	1e-46			0	_	94	10.98	48698	48414	-
A2_094	putative ATPase	hypothetical protein [Enterococcus phage EFDG1] YP_009218303.2	0	P-loop containing nucleoside triphosphate hydrolase (IPR027417), ATPase, AAA-type, core (IPR003959)		0	_	363	41.68	51052	49961	-
A2_095	structural protein	structural protein [Enterococcus phage phiEF24C] YP_001504328.1	2e-16			0	_	112	12.82	54423	54085	-
A2_096	hypothetical transmembrane protein	hypothetical protein [Enterococcus phage EFDG1] YP_009218305.1	7e-77			1	_	115	13.32	54825	54478	-
A2_097	hypothetical transmembrane protein	hypothetical protein [Enterococcus phage EFDG1] YP_009218306.1	4e-51			3	_	85	9.67	55122	54865	-
A2_098	hypothetical lipoprotein	hypothetical protein [Enterococcus phage EFDG1] YP_009218307.2	5e-55			2	yes	89	10.26	55241	55510	+
A2_099	hypothetical protein	hypothetical protein EFV12PHI1_190 [Enterococcus phage EfV12-phi1] AYJ73460.1	2e-31			0	_	59	6.62	55765	55586	-
A2_100	hypothetical protein	hypothetical protein [Enterococcus phage EFDG1] YP_009513906.1	2e-96			0	_	142	16.01	55813	56241	+
A2_101	terminase large subunit	terminase large subunit [Enterococcus phage EFDG1]YP_009218311.1	0	Bacteriophage lambda, GpA (IPR008866)		0	_	611	69.43	56241	58076	+
A2_102	structural protein	hypothetical protein [Enterococcus phage EFDG1] YP_009218313.1	0			0	_	281	31.16	58320	59165	+
A2_103	hypothetical transmembrane protein	hypothetical protein [Enterococcus phage EFDG1] YP_009218314.2	0			1	_	275	31.88	59162	59989	+
A2_104	hypothetical protein	hypothetical protein [Enterococcus phage EFDG1] YP_009218315.1	3e-80			0	_	118	13.08	59990	60346	+
A2_105	N-acetylmuramoyl-L-alanine amidase	N-acetylmuramoyl-L-alanine amidase [Enterococcus phage EFDG1] YP_009218316.1	0	N-acetylmuramoyl-L-alanine amidase domain		0	_	418	45.76	60449	61705	+
A2_106	LysM domain containing protein	hypothetical protein [Enterococcus phage EFDG1] YP_009218315.1	3e-80			0	_	202	21.88	61863	62471	+
A2_107	N-acetylmuramoyl-L-alanine amidase	N-acetylmuramoyl-L-alanine amidase [Enterococcus phage EFDG1] YP_009218318.1	0	Bacteriophage lysin (IPR008044), SH3-like domain, bacterial-type (IPR003646)		0	_	314	34.13	62575	63519	+
A2_108	hypothetical protein	hypothetical protein [Enterococcus phage EFDG1] YP_009218319.1	3e-78			0	_	114	13.24	63649	63993	+
A2_109	portal protein	portal protein [Enterococcus phage EFDG1] YP_009218320.2	0	Bacteriophage/Gene transfer agent portal protein (IPR006944)		0	_	562	62.99	64010	65698	+
A2_110	prohead protease	prohead protease [Enterococcus phage EFDG1] YP_009218321.1	0			0	_	262	29.56	65798	66586	+
A2_111	hypothetical protein	hypothetical protein [Enterococcus phage EFDG1] YP_009218323.1	0			0	_	336	37.78	66586	67596	+
A2_112	major capsid protein	major capsid protein [Enterococcus phage EFDG1] YP_009218324.2	0			1	_	473	52.17	67719	69140	+
A2_113	hypothetical protein	hypothetical protein [Enterococcus phage EFDG1] YP_009513907.1	6e-49			0	_	83	9.42	69238	69489	+
A2_114	structural protein	hypothetical protein [Enterococcus phage EFDG1] YP_009218327.1	0			0	_	298	33.44	69501	70397	+
A2_115	hypothetical protein	hypothetical protein [Enterococcus phage EFDG1] YP_009218328.1	0			0	_	290	32.94	70411	71283	+
A2_116	hypothetical protein	hypothetical protein [Enterococcus phage EFDG1] YP_009218329.1	2e-150			0	_	207	23.85	71276	71899	+
A2_117	structural protein	hypothetical protein [Enterococcus phage EFDG1] YP_009218330.1	0			0	_	281	31.92	71903	72748	+
A2_118	hypothetical protein	hypothetical protein [Enterococcus phage EFDG1] YP_009218331.2	1e-49			0	_	79	9.06	72748	72987	+
A2_119	tail sheath protein	tail sheath protein [Enterococcus phage EFDG1] YP_009218332.1	0			0	_	569	62.13	72991	74700	+
A2_120	tail tube protein	tail tube protein [Enterococcus phage EFDG1] YP_009218333.1	1e-97			0	_	140	15.49	74766	75188	+
A2_121	tail assembly chaperone protein	tail assembly chaperone [Bacillus phage DIGNKC]	2e-112			0	_	157	18.41	75444	75917	+
A2_122	tail assembly chaperone protein	tail assembly chaperone protein [Bacillus phage Eldridge], YP_009274777.1	1e-20			0	_	197	22.87	75973	76566	+
A2_123	tail length tape-measure protein	tail length tape-measure protein [Enterococcus phage EFDG1] YP_009218336.1	0	Lysozyme-like domain superfamily (IPR023346)		0	_	1218	129.76	76614	80270	+
A2_124	putative tail lysin	putative tail lysin [Enterococcus phage EfsSzw-1], QAX97580.1	0	Endopeptidase, NLPC/P60 domain		0	_	838	94.25	80320	82836	+
A2_125	tail fiber	glycerophosphoryl diester phosphodiesterase [Enterococcus phage EFDG1] YP_009218338.2	0	Galactose-binding-like domain superfamily (IPR008979)		0	_	2198	243.27	82935	89531	+
A2_126	capsid and scaffold protein	capsid and scaffold protein [Enterococcus phage EFDG1] YP_009218339.1	0	Putative viral structural protein (DUF859) (IPR008577)		0	_	803	87.95	89620	92031	+
A2_127	hypothetical protein	hypothetical protein [Enterococcus phage EFDG1] YP_009218340.2	1e-166			0	_	242	27.88	92046	92774	+
A2_128	hypothetical protein	hypothetical protein [Enterococcus phage EFDG1] YP_009218341.1	1e-25			0	_	48	5.73	92793	92939	+
A2_129	structural protein	hypothetical protein [Enterococcus phage EFDG1] YP_009513908.1	7e-171			0	_	233	25.91	93094	93795	+
A2_130	structural protein	hypothetical protein [Enterococcus phage EFDG1] YP_009218344.1	1e-125			0	_	178	20.41	93795	94331	+
A2_131	putative baseplate	putative baseplate [Enterococcus phage EfsSzw-1]QAX97586.1	3e-172	_		0	_	234	26.38	94318	95022	+
A2_132	baseplate J-like protein	baseplate J-like protein [Enterococcus phage EFDG1] YP_009218346.1	0	Baseplate protein J-like (IPR006949)		0	_	350	39.45	95037	96089	+
A2_133	phage baseplate upper protein	phage baseplate upper protein [Enterococcus mundtii] WP_023520198.1	5e-113	Bacterial Ig-like, group 2 (IPR003343)		0	_	1225	137.59	96101	99778	+
A2_134	putative structural protein	structural protein [Enterococcus phage EFP01] APZ81990.1	1e-130	_		0	_	181	20.35	99892	100437	+
A2_135	putative tail protein	putative adsorption associated tail protein [Enterococcus phage EFP01]APZ81989.1	0	Domain of unknown function DUF4815 (IPR032096)		0	_	1152	129.08	100454	103912	+
A2_136	hypothetical protein	hypothetical protein [Enterococcus phage EFDG1] YP_009218350.1	0			0	_	320	35.98	103993	104955	+
A2_137	hypothetical protein	hypothetical protein [Enterococcus phage EFDG1] YP_009513909.1	4e-40			0	_	68	7.94	105033	105239	+
A2_138	DNA helicase	DNA helicase [Enterococcus phage EfV12-phi1] AYJ73501.1	0	Helicase/UvrB, N-terminal (IPR006935), Helicase, C-terminal (IPR001650		0	_	591	66.96	105433	107208	+
A2_139	putative transcriptional regulator	putative transcriptional regulator [Enterococcus phage EFP01] APZ81985.1	0	_		0	_	547	62.83	107224	108867	+
A2_140	DNA helicase	DNA helicase [Enterococcus phage EfV12-phi1] AYJ73501.1	0	DNA helicase, DnaB-like, C-terminal (IPR007694)		0	_	490	55.3	108881	110353	+
A2_141	putative phage recombination nuclease	recombination exonuclease [Enterococcus phage EFDG1] YP_009218356.1	0	Calcineurin-like phosphoesterase domain, ApaH type (IPR004843)		0	_	346	39.11	110353	111393	+
A2_142	putative recombination endonuclease	recombination endonuclease [Enterococcus phage EFDG1] YP_009513910.1	0	P-loop containing nucleoside triphosphate hydrolase (IPR027417)		0	_	630	71.03	111512	113404	+
A2_143	putative repressor	putative repressor [Enterococcus phage EFP01] APZ81981.1	5e-150	_		0	_	219	25.77	113418	114077	+
A2_144	DNA primase / DNA helicase	DNA primase / DNA helicase [Enterococcus phage EfV12-phi1] AYJ73507.1	0			0	_	351	40.01	114081	115136	+
A2_145	Deoxyuridine 5'-triphosphate nucleotidohydrolase	deoxyuridine 5'-triphosphate nucleotidohydrolase [Enterococcus phage EFDG1] YP_009218360.1	0			0	_	293	33.07	115146	116027	+
A2_146	putative dUTPase	putative dUTPase [Enterococcus phage phiEF24C] YP_001504161.1	8e-07			0	_	78	8.85	116027	116263	+
A2_147	hypothetical protein	hypothetical protein EFP01_050 [Enterococcus phage EFP01] APZ81977.1	2e-68			0	_	103	11.54	116267	116578	+
A2_148	hypothetical protein	putative phosphotransferase/anion transport protein [Enterococcus phage EFP01] APZ81976.1	4e-65			0	_	103	11.71	116565	116876	+
A2_149	hypothetical protein	hypothetical protein [Enterococcus phage EFDG1] YP_009513914.1	6e-82			0	_	122	14.07	116869	117237	+
A2_150	hypothetical protein	hypothetical protein [Enterococcus phage EFDG1] YP_009513915.1	9e-155			0	_	215	25.34	117239	117886	+
A2_151	putative resolvase	putative resolvase [Enterococcus phage EFP01] APZ81971.1	3e-137	tRNA endonuclease-like domain superfamily (IPR011856		0	_	225	26.08	117879	118556	+
A2_152	hypothetical protein	hypothetical protein [Enterococcus phage EFDG1] YP_009218368.1	8e-82			0	_	121	13.93	118556	118921	+
A2_153	hypothetical protein	hypothetical protein EFV12PHI1_149 [Enterococcus phage EfV12-phi1] AYJ73516.1	2e-23			0	_	45	4.94	118944	119081	+
A2_154	DUF3310 domain-containing protein	DUF3310 domain-containing protein [Macrococcus caseolyticus] WP_101144220.1	8e-17	SaV-like (IPR021739)		0	_	140	16.13	119078	119500	+
A2_155	hypothetical protein	hypothetical protein [Enterococcus phage EFDG1] YP_009218371.1	0	_		0	_	264	31.43	119606	120400	+
A2_156	putative integration host factor	putative integration host factor [Enterococcus phage EfsSzw-1] QAX97613.1	1e-68	Histone-like DNA-binding protein (IPR000119)		0	_	103	11.99	120393	120704	+
A2_157	putative DNA polymerase	putative DNA polymerase [Enterococcus phage EfsSzw-1] QAX97614.1	0	DNA polymerase A (IPR002298)		0	_	1008	115.88	120787	123813	+
A2_158	hypothetical protein	hypothetical protein [Enterococcus phage EFDG1] YP_009218376.1	4e-125	_		0	_	176	21.12	123937	124467	+
A2_159	hypothetical protein	hypothetical protein [Enterococcus phage EFDG1] YP_009513917.1	0	_		0	_	438	48.15	124540	125856	+
A2_160	recombinase	recombinase [Enterococcus phage EFDG1] YP_009218379.1	0	DNA recombination and repair protein RecA, monomer-monomer interface		0	_	415	46.04	125937	127184	+
A2_161	hypothetical protein	hypothetical protein [Enterococcus phage EFDG1] YP_009218380.1	1e-87	_		0	_	124	14.12	127227	127601	+
A2_162	putative RNA polymerase sigma factor	putative RNA polymerase sigma factor [Enterococcus phage EFP01] APZ81953.1	7e-144	_		0	_	205	23.96	127594	128211	+
A2_163	putative holin	putative holin [Enterococcus phage EfsSzw-1] QAX97618.1	2e-60			2	_	92	10.34	128279	128557	+
A2_164	major tail protein	major tail protein [Enterococcus phage EfV12-phi1] AYJ73527.1	0	Bacterial Ig-like, group 2 (IPR003343)		0	_	398	42.2	128607	129803	+
A2_165	structural protein	structural protein [Enterococcus phage EfsSzw-1] QAX97620.1	7e-98			0	_	152	16.98	129830	130288	+
A2_166	hypothetical transmembrane protein	_				2	_	134	15.49	130381	130785	+
A2_167	hypothetical protein	hypothetical protein [Enterococcus phage EFDG1] YP_009513919.1	0.9872			0	_	78	8.96	130880	131116	+
A2_168	hypothetical protein	hypothetical protein [Enterococcus phage EFDG1] YP_009513920.1	8e-59			0	_	89	10.76	131109	131378	+
A2_169	hypothetical protein	hypothetical protein EFV12PHI1_RNA2 [Enterococcus phage EfV12-phi1] AYJ73531.1	0			0	_	312	35.59	131353	132291	+
A2_170	metallophosphoesterase domain containing protein	putative DNA repair exonuclease [Enterococcus phage EFP01] APZ81946.1	0	Metallo-dependent phosphatase-like (IPR029052)		0	_	427	49.03	132349	133632	+
A2_171	hypothetical protein	hypothetical protein EFP01_018 [Enterococcus phage EFP01] APZ81945.1	3e-80	_		3	_	122	14.3	133645	134013	+
A2_172	hypothetical protein	hypothetical protein [Enterococcus phage EFDG1] YP_009218390.1	6e-156			0	_	214	23.86	134058	134702	+
A2_173	hypothetical protein	hypothetical protein [Enterococcus phage EFDG1] YP_009218390.1	6e-156	_		0	_	246	28.4	134699	135439	+
A2_174	hypothetical protein	hypothetical protein [Enterococcus phage EFDG1] YP_009218391.1	0	_		0	_	167	19.19	135432	135935	+
A2_175	hypothetical protein	hypothetical protein EFV12PHI1_RNA5 [Enterococcus phage EfV12-phi1] AYJ73536.1	7e-119			0	_	288	31.94	135946	136812	+
A2_176	hypothetical protein	hypothetical protein [Enterococcus phage EFDG1], YP_009218394.2	0	_		0	_	182	20.37	136925	137473	+
A2_177	DNA polymerase beta family protein	Thioredoxin, phage-associated [Enterococcus phage 156], VDB76872.1	2e-35	RNA repair pathway DNA polymerase beta (IPR018775)		0	_	282	32.91	137486	138334	+
A2_178	putative PcfJ protein	putative PcfJ protein [Bacillus phage Bp8p-C], YP_009227065.1	3e-32	PcfJ-like protein (IPR025586)		0	_	575	66.67	138334	140061	+
A2_179	hypothetical protein	hypothetical protein [Enterococcus phage EFDG1] YP_009218399.2	6e-166			0	_	231	26.28	140336	141031	+
A2_180	hypothetical protein	hypothetical protein [Enterococcus phage EFDG1] YP_009218400.1	3e-108			0	_	154	17.7	141045	141509	+
A2_181	hypothetical protein	hypothetical protein EFV12PHI1_RNA18 [Enterococcus phage EfV12-phi1] AYJ73543.1	1e-47			0	_	84	10	141597	141851	+
A2_182	hypothetical protein	hypothetical protein [Enterococcus phage EFDG1] YP_009218402.1	0			0	_	806	92.43	141920	144340	+
A2_183	minor coat protein	minor coat protein [Enterococcus phage EFP01] APZ81932.1	6e-94			3	_	149	17.25	144402	144851	+
A2_184	hypothetical transmembrane protein	hypothetical protein EFV12PHI1_RNA12 [Enterococcus phage EfV12-phi1] AYJ73545.1	1e-130			2	_	186	20.85	144880	145440	+
A2_185	hypothetical transmembrane protein	hypothetical protein [Enterococcus phage EFDG1] YP_009513921.1	5e-48			1	_	78	9.14	145649	145885	+
A2_186	putative transcriptional regulator	repressor [Enterococcus phage EFDG1] YP_009218407.1	2e-50	Lambda repressor-like, DNA-binding domain superfamily (IPR010982)		0	_	82	9.01	145947	146195	+
A2_187	hypothetical protein	hypothetical protein EFV12PHI1_RNA11 [Enterococcus phage EfV12-phi1] AYJ73548.1	1e-100			0	_	146	16.77	146228	146668	+
A2_188	hypothetical protein	sprT domain-containing protein [Bacillus velezensis] WP_099566597.1	2e-09	_		0	_	249	29.1	146822	147571	+
A2_189	hypothetical protein	hypothetical protein EFV12PHI1_RNA24 [Enterococcus phage EfV12-phi1] AYJ73550.1	3e-69			0	_	108	12.43	147642	147968	+
A2_190	putative RNA polymerase sigma factor	hypothetical protein [Enterococcus phage EFDG1] YP_009218201.1	4e-115	RNA polymerase sigma factor, region 3/4-like		0	_	162	18.88	147982	148470	+
A2_191	hypothetical protein	hypothetical protein EFV12PHI1_RNA22 [Enterococcus phage EfV12-phi1] AYJ73553.1	9e-103			0	_	151	17.52	148580	149035	+

## Sheet: Table S7
Table S7. Annotation of Escherchia phage A51.2
ORF	Final annotation	Blastp	E-value (blastp)	Interproscan	HHpred	TMHMM	LipoP	Length aa	Molecular weight aa	start	stop	strand
A51.2_40	Phage rIIA lysis inhibitor	putative rIIA [Escherichia phage 2 JES-2013] [Escherichia phage slur16] >emb|CUL01454.1	0	IPR010285 (DNA helicase Pif1-like), IPR003593 (AAA+ ATPase domain)		0	_	660	75.93 kDa	1983	1	-
A51.2_39	cell wall hydrolase	cell wall hydrolase [Escherichia phage Murica] >gb|AKU44094.1	0	IPR011105 (Cell wall hydrolase, SleB), IPR042047 (Cell wall hydrolase SleB, domain 1)		0	_	166	19.02 kDa	2480	1980	-
A51.2_38	hypothetical protein	hypothetical protein [Escherichia phage V5] >ref|YP_008530248.1	0			0	_	126	14.64 kDa	2910	2530	-
A51.2_37	ATPase	MoxR ATPase [Escherichia phage V5] >ref|YP_008530249.1	0	IPR003593 (AAA + ATPase)		0	_	394	43.39 kDa	4104	2920	-
A51.2_36	hypothetical protein	hypothetical protein [Escherichia phage V5] >gb|ABI79077.1	0			0	_	126	14.84 kDa	4798	4418	-
A51.2_35	hypothetical protein	hypothetical protein [Escherichia coli] >gb|AKE47191.1	0			0	_	85	9.78 kDa	5058	4801	-
A51.2_34	hypothetical protein	hypothetical protein Ec2_008 [Escherichia phage JES2013] >ref|YP_009593852.1	0			0	_	118	13.27 kDa	5414	5058	-
A51.2_33	hypothetical protein	hypothetical protein [Escherichia phage V5] >gb|ABI79080.1	0			0	_	90	10.12 kDa	5700	5428	-
A51.2_32	hypothetical protein	hypothetical protein CPT_Murica10 [Escherichia phage Murica] >gb|AKU44102.1	0			0	_	299	33.77 kDa	6602	5703	-
A51.2_31	anti-sigma factor	anti-sigma factor [Shigella phage CM1] (QEG04480	0	-		0	_	346	40.26 kDa	6682	7722	+
A51.2_30	VWA-like domain containing protein	putative metallopeptidase [Escherichia phage LL12] (AXC42690	0	IPR018698 (VWA-like domain), IPR025154 (Putative metallopeptidase domain)		0	_	486	55.01 kDa	7756	9216	+
A51.2_29	hypothetical protein	hypothetical protein APCEc02_209 [Escherichia phage APCEc02] >ref|YP_009593857.1	0			0	_	87	9.65 kDa	9232	9495	+
A51.2_28	hypothetical protein	hypothetical protein APCEc02_208 [Escherichia phage APCEc02] >ref|YP_009593858.1	0			0	_	87	9.56 kDa	9495	9758	+
A51.2_27	hypothetical protein	hypothetical protein Ec2_0014 [Escherichia phage JES2013] >ref|YP_009593740.1|	0			0	_	87	9.97 kDa	9758	10021	+
A51.2_26	hypothetical protein	hypothetical protein [Escherichia phage V5] >ref|YP_009030924.1	0			0	_	77	8.75 kDa	10023	10256	+
A51.2_25	hypothetical protein	hypothetical protein ECTP4_00488 [Escherichia coli O157 typing phage 4] >gb|EYW21709.1|	0			0	_	149	17.48 kDa	10272	10721	+
A51.2_24	hypothetical protein	hypothetical protein [Escherichia phage V5] >ref|YP_008530262.1	0			0	_	81	9.34 kDa	10718	10963	+
A51.2_23	hypothetical protein	hypothetical protein [Escherichia phage V5] >ref|YP_008530263.1	0			0	_	188	21.36 kDa	10966	11532	+
A51.2_22	hypothetical protein	hypothetical protein [Escherichia phage V5] >ref|YP_008530264.1	0			0	_	91	10.43 kDa	11590	11865	+
A51.2_21	hypothetical protein	hypothetical protein CPT_Murica21 [Escherichia phage Murica] >gb|AKU44113.1|	0			0	_	154	18.03 kDa	11868	12332	+
A51.2_20	hypothetical protein	hypothetical protein ECTP4_00493 [Escherichia coli O157 typing phage 4] >gb|AXC42700.1|	3.7e-33			0	_	56	6.87 kDa	12339	12509	+
A51.2_19	hypothetical protein	hypothetical protein APCEc02_199 [Escherichia phage APCEc02] >gb|AKO61953.1	0			0	_	126	14.18 kDa	12540	12920	+
A51.2_18	hypothetical protein	hypothetical protein [Escherichia coli] >gb|ECI7052438.1	0			0	_	109	13.17 kDa	13090	13419	+
A51.2_17	hypothetical protein	hypothetical protein [Escherichia phage FFH2] >ref|YP_009593730.1|	5.6e-45			0	_	72	8.15 kDa	13421	13639	+
A51.2_16	hypothetical protein	hypothetical protein APCEc02_196 [Escherichia phage APCEc02] >gb|AKO61950.1	5e-41			0	_	66	7.51 kDa	13709	13909	+
A51.2_15	Ig-like domain protein	Ig-like domain protein [Escherichia phage EdH4] (QBO61370	0	IPR003343 (Bacterial Ig-like, group 2)		0	_	1875	208.40 kDa	19584	13957	-
A51.2_14	tail fiber protein	tail fiber protein [Phage 203] >gb|ATW61590.1|	0			0	_	581	62.66 kDa	21380	19635	-
A51.2_13	hypothetical protein	hypothetical protein [Escherichia phage V5] >ref|YP_007006200.1	0			0	_	88	10.02 kDa	21656	21390	-
A51.2_12	putative tail fiber protein	tail fiber protein [Escherichia phage vB_EcoM_FFH2] [Escherichia phage slur16] >gb|ATW61378.1	0			0	_	347	38.39 kDa	22711	21668	-
A51.2_11	putative tail fiber protein	tail fiber protein [Escherichia phage APCEc02] >ref|YP_009593874.1	0			1	_	104	11.98 kDa	23115	22801	-
A51.2_10	tail fiber assembly protein	tail fiber assembly protein [Phage 203] >gb|ATW61593.1	0	IPR003458 (Bacteriophage T4, Gp38, tail fibre assembly)		0	_	194	22.57 kDa	23711	23127	-
A51.2_9	putative tail fiber protein	putative tail fiber protein [Escherichia phage JES2013] >ref|YP_009593720.1	0			0	_	346	38.33 kDa	24766	23726	-
A51.2_8	hypothetical protein	hypothetical protein Ec2_0033 [Escherichia phage JES2013] >ref|YP_009593719.1	0			0	_	690	79.11 kDa	26851	24779	-
A51.2_7	hypothetical protein	hypothetical protein [Escherichia phage V5] >ref|YP_008530279.1	0			0	_	228	25.40 kDa	27537	26851	-
A51.2_6	hypothetical protein	putative baseplate component [Escherichia phage FFH2] >ref|YP_009593879.1	0	IPR006949 (Baseplate protein J-like)		0	_	496	54.74 kDa	29039	27549	-
A51.2_5	putative tail protein	putative tail fiber protein [Escherichia phage FFH2] >gb|AHN83624.1|	0	IPR015406 (Domain of unknown function DUF1983()	3GS9_A Protein gp18; NP_465809.1, prophage tail protein gp18; HET: MLY, MSE; 1.7A {Listeria monocytogenes EGD-e}; Related PDB entries: 2MAP_A 4UQV_H 3J6Y_L2 5ZBO_U 3IC2_D	0	_	1199	131.64 kDa	32744	29145	-
A51.2_4	hypothetical protein	conserved hypothetical protein [Escherichia phage V5] >ref|YP_008530282.1	0			0	_	141	16.66 kDa	33169	32744	-
A51.2_3	hypothetical protein	hypothetical protein Pr121lw_120 [Escherichia phage vB_EcoM-Pr121LW] (AXU22634, GI:)	0			0	_	183	19.94 kDa	33720	33169	-
A51.2_2	hypothetical protein	conserved hypothetical protein [Escherichia phage V5] >ref|YP_008530284.1	0			0	_	196	21.98 kDa	34312	33722	-
A51.2_1	putative tail protein	tail fiber protein [Escherichia phage vB_EcoM-ECP32] (QDB73669, GI:)	0	IPR030392 (Intramolecular chaperone auto-processing domain)		0	_	543	59.58 kDa	36043	34412	-
A51.2_215	putative tail protein	tail fiber protein [Shigella phage CM1] (QEG04509	0	IPR040775 ( Tail spike TSP1/Gp66, N-terminal domain)		0	_	742	81.48 kDa	38273	36048	-
A51.2_214	hypothetical protein	hypothetical protein ECTP14_02242 [Escherichia coli O157 typing phage 14] (AKE47018	0			0	_	865	97.75 kDa	40906	38309	-
A51.2_213	putative tail protein	hypothetical protein [Escherichia coli] >ref|YP_002003545.1	0	IPR040775 ( Tail spike TSP1/Gp66, N-terminal domain)		0	_	222	24.18 kDa	41576	40908	-
A51.2_212	putative tail protein	hypothetical protein [Escherichia coli] >ref|YP_002003546.1	0		Baseplate wedge protein gp25; contractile sheath, baseplate, wedge, sheath; HET: MSE; 2.47A {Enterobacteria phage T4}; Related PDB entries: 5NYJ_E	0	_	238	27.54 kDa	42302	41586	-
A51.2_211	putative tail protein	putative baseplate assembly protein [Escherichia phage 4MG] >gb|AGZ17525.1|	0	IPR041599 (Phage protein Gp138 N-terminal domain)		0	_	225	24.50 kDa	42992	42315	-
A51.2_210	hypothetical protein	hypothetical protein CPT_LL12_046 [Escherichia phage LL12] (AXC42724	0			0	_	334	36.97 kDa	43996	42992	-
A51.2_209	hypothetical protein	hypothetical protein [Escherichia coli] >ref|YP_008530291.1	0			0	_	126	14.84 kDa	44376	43996	-
A51.2_208	hypothetical protein	hypothetical protein [Escherichia phage V5] >ref|YP_008530292.1	0			0	_	294	32.77 kDa	45273	44389	-
A51.2_207	tape measure protein	tape measure protein [Escherichia coli] >ref|YP_009593703.1	0			0	_	778	85.59 kDa	47715	45379	-
A51.2_206	hypothetical protein	hypothetical protein [Escherichia coli] >ref|YP_007006221.1	9.3e-42			0	_	82	9.69 kDa	48018	47770	-
A51.2_205	hypothetical protein	hypothetical protein [Escherichia coli] >gb|AKE47026.1	0			0	_	157	17.28 kDa	48503	48030	-
A51.2_204	structural protein	structural protein [Escherichia phage V5] >gb|ABI79123.1	0	IPR021695 (Bacteriophage rv5, Orf52)		0	_	157	17.15 kDa	49139	48666	-
A51.2_203	putative tail shealth protein	tail sheath protein [Shigella phage CM1] (QEG04521,	0	IPR021808 (Protein of unknown function DUF3383)	sheath; pyocin, bacteriocin, sheath, tube, STRUCTURAL; 3.9A {Pseudomonas aeruginosa}	0	_	458	50.32 kDa	50526	49150	-
A51.2_202	putative structural protein	structural protein [Eschericha phage vB_EcoM-ECP26] (QDB73493	0			0	_	183	20.41 kDa	51150	50599	-
A51.2_201	hypothetical protein	hypothetical protein [Escherichia coli] >ref|YP_009177501.1	0			0	_	141	15.98 kDa	51575	51150	-
A51.2_200	hypothetical protein	hypothetical protein [Escherichia coli] >gb|EYW21869.1	0			0	_	154	17.46 kDa	52049	51585	-
A51.2_199	hypothetical protein	hypothetical protein [Escherichia coli] >ref|YP_002003559.1	0			0	_	206	23.48 kDa	52723	52103	-
A51.2_198	hypothetical protein	hypothetical protein CPT_Murica57 [Escherichia phage Murica] >gb|AKU44149.1	0			0	_	281	30.85 kDa	53628	52783	-
A51.2_197	major capsid protein	major capsid protein [Escherichia phage LL12] (AXC42737	0	IPR005564 (Major capsid protein GpE)		0	_	335	37.81 kDa	54717	53710	-
A51.2_196	head stabilization/decoration protein	head stabilization/decoration protein [Escherichia phage FV3] >gb|AEZ65196.1	0			0	_	128	13.53 kDa	55155	54769	-
A51.2_195	hypothetical protein	hypothetical protein [Escherichia coli] >ref|YP_002003564.1	0			0	_	325	36.65 kDa	56153	55176	-
A51.2_194	hypothetical protein	hypothetical protein [Escherichia phage 2 JES-2013] [Escherichia phage slur16] >ref|YP_009593690.1|	0	IPR027924 (Phage-like element PBSX protein, XkdF)		0	_	139	15.45 kDa	56572	56153	-
A51.2_193	putative portal protein	hypothetical protein ECTP14_02262 [Escherichia coli O157 typing phage 14] >gb|ATW61411.1	0		PORTAL PROTEIN, PACKAGED DNA STABILIZATION; PORTAL PROTEIN, DNA EJECTION, MOLECULAR; HET: MSE; 3.251A {ENTEROBACTERIA PHAGE P22}; Related PDB entries: 4V6V_BZ	0	_	518	57.12 kDa	58196	56640	-
A51.2_192	terminase large subunit	terminase large subunit [Escherichia phage V5] >gb|ABI79304.1	0	IPR035421 (Terminase, large subunit gp17-like), IPR004921 (Terminase large subunit, T4likevirus-type)		0	_	515	58.62 kDa	59844	58297	-
A51.2_191	O-spanin	hypothetical protein [Salmonella enterica subsp. enterica] (ECI7052546	2e-43			0	Yes	95	10.38 kDa	60131	59844	-
A51.2_190	I-spanin	hypothetical protein [Escherichia coli] >ref|YP_002003570.1|	0			1	_	132	15.13 kDa	60526	60128	-
A51.2_189	hypothetical protein	hypothetical protein [Escherichia coli] >ref|YP_008530313.1	0			0	_	89	10.37 kDa	60901	60632	-
A51.2_188	hypothetical protein	hypothetical protein [Escherichia coli] >ref|YP_002003572.1	0			0	_	112	13.10 kDa	62195	61857	-
A51.2_187	hypothetical protein	hypothetical protein ECP26DNA_00098 [Eschericha phage vB_EcoM-ECP26] >gb|QDB73696.1	1.5e-13			0	_	32	3.66 kDa	62543	62445	-
A51.2_186	hypothetical protein	hypothetical protein [Escherichia coli] >ref|YP_002003573.1	0			0	_	80	9.25 kDa	62782	62540	-
A51.2_185	hypothetical protein	hypothetical protein CPT_Murica69 [Escherichia phage Murica] >gb|AKU44161.1|	1.1e-37			0	_	62	7.11 kDa	63047	62859	-
A51.2_184	hypothetical protein	hypothetical protein EdH4_00142 [Escherichia phage EdH4] (QBO61417	0			0	_	192	22.48 kDa	63636	63058	-
A51.2_183	putative transcriptional regulator	putative transcriptional regulator [Escherichia phage JES2013] >ref|YP_009593915.1|	0			0	_	116	12.81 kDa	64647	64297	-
A51.2_182	phosphoesterase	phosphoesterase [Shigella phage CM1] (QEG04542	0	IPR024654 (Calcineurin-like phosphoesterase domain, lpxH-type), IPR029052 (Metallo-dependent phosphatase-like)		0	_	184	21.32 kDa	65249	64695	-
A51.2_181	AAA family ATPase	AAA family ATPase [Escherichia coli] >ref|YP_009030983.1	0			0	_	135	15.67 kDa	65664	65257	-
A51.2_180	RNA ligase	putative RNA ligase and tail attachment protein [Escherichia phage vB_EcoM_FFH2] [Escherichia phage slur16] >emb|CUL01527.1	0	IPR019039 (RNA ligase T4 Rnl1, N-terminal)		0	_	304	35.30 kDa	65786	66700	+
A51.2_179	hypothetical protein	hypothetical protein Ec2_0077 [Escherichia phage JES2013] >gb|AGM12466.1	0			0	_	116	13.56 kDa	66697	67047	+
A51.2_178	putative Sir2-like protein	putative NAD-dependent protein deacylase [Escherichia phage EdH4] (QBO61424	0	IPR003000 (Sirtuin family)		0	_	253	28.78 kDa	67056	67817	+
A51.2_177	hypothetical protein	hypothetical protein [Escherichia coli] >ref|YP_002003583.1| hypothetical protein [Escherichia phage V5] >ref|YP_007006249.1	0			0	_	237	27.40 kDa	67831	68544	+
A51.2_176	hypothetical protein	hypothetical protein Ec2_0080 [Escherichia phage JES2013] >gb|AGM12469.1	0			0	_	102	12.01 kDa	68608	68916	+
A51.2_175	hypothetical protein	hypothetical protein [Escherichia phage V5] >ref|YP_008530326.1	0			0	_	89	10.34 kDa	68903	69172	+
A51.2_174	DNA ligase	DNA ligase [Escherichia coli O157 typing phage 14] (AKE47059	0	IPR029319 (DNA ligase, OB-like domain)		0	_	427	49.39 kDa	69172	70455	+
A51.2_173	phage lysozyme	glycoside hydrolase family 104 protein [Escherichia coli] >gb|EYW21842.1	0	IPR034691 (Endolysin lambda type), IPR002196 (Glycoside hydrolase, family 24), IPR023346 (Lysozyme-like domain superfamily)		0	_	156	17.42 kDa	70580	71050	+
A51.2_172	hypothetical membrane protein	putative membrane protein [Escherichia phage V5] >ref|YP_008530329.1	1.3e-42			1	_	68	7.60 kDa	71114	71320	+
A51.2_171	putative HNH endonuclease	putative HNH endonuclease [Escherichia phage V5] >ref|YP_009030993.1	0			0	_	154	17.81 kDa	71330	71794	+
A51.2_170	transposase-like protein	transposase-like protein [Eschericha phage vB_EcoM-ECP26] >gb|QDB73714.1	0			0	_	96	11.13 kDa	71787	72077	+
A51.2_169	hypothetical protein	hypothetical protein [Escherichia phage vB_EcoM_FFH2] [Escherichia phage slur16] >ref|YP_009593664.1	0			0	_	102	11.93 kDa	72137	72445	+
A51.2_168	hypothetical protein	hypothetical protein APCEc02_130 [Escherichia phage APCEc02] >gb|AKO61884.1	0			0	_	379	43.41 kDa	72438	73577	+
A51.2_167	hypothetical protein	hypothetical protein [Escherichia phage rv5] [Escherichia phage slur16] >ref|YP_009593662.1	0			0	_	110	12.57 kDa	73577	73909	+
A51.2_166	RNaseH	RNaseH [Eschericha phage vB_EcoM-ECP26] >gb|QDB73718.1	0			0	_	209	23.30 kDa	73906	74535	+
A51.2_165	hypothetical protein	hypothetical protein [Escherichia coli] >ref|YP_008530337.1	0			0	_	73	8.95 kDa	75031	75252	+
A51.2_164	putative DNA polymerase/exonuclease	putative DNA polymerase/exonuclease [Escherichia phage JES2013] >gb|AGM12482.1	0	IPR036397 ( Ribonuclease H superfamily), IPR012337 (Ribonuclease H-like superfamily)		0	_	327	38.36 kDa	75265	76248	+
A51.2_163	putative DNA N6-adenine methyltransferase	putative DNA N6-adenine methyltransferase [Escherichia phage 2 JES-2013] [Escherichia phage slur16] >ref|YP_009593657.1	0			0	_	272	30.94 kDa	76295	77113	+
A51.2_162	hypothetical protein	hypothetical protein [Escherichia phage V5] >ref|YP_009031003.1	0			0	_	152	17.15 kDa	77076	77534	+
A51.2_161	hypothetical protein	hypothetical protein Ec2_0096 [Escherichia phage JES2013] >gb|AGM12485.1	2.7e-37			0	_	63	7.21 kDa	77562	77753	+
A51.2_160	hypothetical protein	hypothetical protein [Escherichia phage FFH2] >gb|AHN83684.1| hypothetical protein [Escherichia phage FFH2] >gb|QBO61443.1	0			0	_	204	22.76 kDa	77753	78367	+
A51.2_159	hypothetical protein	hypothetical protein EdH4_00169 [Escherichia phage EdH4] >gb|QBQ78227.1	0	IPR010708 ( 5'(3')-deoxyribonucleotidase)		0	_	197	22.87 kDa	78361	78954	+
A51.2_158	hypothetical protein	hypothetical protein [Escherichia phage V5] >ref|YP_007006270.1	1e-41			0	_	66	7.55 kDa	78956	79156	+
A51.2_157	thymidylate synthase	thymidylate synthase [Escherichia phage FFH2] >ref|YP_009593942.1	0	IPR003669 (Thymidylate synthase ThyX)		0	_	327	37.67 kDa	79156	80139	+
A51.2_156	hypothetical protein	hypothetical protein CM1_00101 [Shigella phage CM1] (QEG04570	0			0	_	153	17.53 kDa	80238	80699	+
A51.2_155	hypothetical protein	hypothetical protein CPT_Murica100 [Escherichia phage Murica] >gb|AKU44192.1	0			0	_	76	9.00 kDa	80710	80940	+
A51.2_154	ribonucleoside-diphosphate reductase large subunit	ribonucleoside-diphosphate reductase 1 subunit alpha [Escherichia phage EdH4] >gb|QBQ78232.1	0	IPR039718 ( Ribonucleoside-diphosphate reductase large subunit)		0	_	771	87.41 kDa	80937	83252	+
A51.2_153	ribonucleotide reductase small subunit	ribonucleotide reductase small subunit [Escherichia phage Murica] >gb|AKU44194.1|	0	IPR000358 ( Ribonucleotide reductase small subunit family)		0	_	362	41.85 kDa	83291	84379	+
A51.2_152	glutaredoxin	hypothetical protein [Escherichia coli] (WP_097434570	0	IPR002109 (Glutaredoxin)		0	_	92	10.32 kDa	84383	84661	+
A51.2_151	anaerobic ribonucleoside-triphosphate reductase	ribonucleoside-triphosphate reductase [Escherichia phage Murica] >gb|AKU44196.1	0	IPR012833 (Ribonucleoside-triphosphate reductase, anaerobic)		0	_	712	79.63 kDa	84658	86796	+
A51.2_150	phage T5, ORF172 domain containing protein	hypothetical protein CM1_00108 [Shigella phage CM1] (QEG04577	0	IPR007929 (Protein of unknown function DUF723), IPR018306 (Bacteriophage T5, Orf172 DNA-binding)		0	_	310	35.62 kDa	86912	87844	+
A51.2_149	hypothetical protein	hypothetical protein Pr121lw_45 [Escherichia phage vB_EcoM-Pr121LW] (AXU22564	2.8e-19			0	_	38	4.48 kDa	87897	88013	+
A51.2_148	putative minor capsid protein	putative minor capsid protein [Escherichia phage V5] >gb|ABI79181.1	0			0	_	78	9.13 kDa	88165	88401	+
A51.2_147	ribonucleotide reductase of class III (anaerobic), activating protein	ribonucleotide reductase of class III (anaerobic), activating protein [Phage 203] >gb|ATW61671.1|	0	IPR012837 (Ribonucleoside-triphosphate reductase activating, anaerobic), IPR007197 (Radical SAM)		0	_	157	17.62 kDa	88398	88871	+
A51.2_146	hypothetical protein	hypothetical protein FV3_00110 [Escherichia phage FV3], YP_007006281.1|	3e-14			0	_	37	4.46 kDa	88934	89047	+
A51.2_145	hypothetical protein	hypothetical protein [Escherichia coli] >ref|YP_007006282.1	0			0	_	116	13.32 kDa	89044	89394	+
A51.2_144	putative phosphate starvation-inducible protein	putative phosphate starvation-inducible protein [Escherichia phage vB_EcoM_HdK5] (QBQ78241	0	IPR003714 (PhoH-like protein)		0	_	262	29.59 kDa	89433	90221	+
A51.2_143	hypothetical protein	hypothetical protein HdK5_00192 [Escherichia phage vB_EcoM_HdK5] (QBQ78242	0			0	_	103	11.95 kDa	90326	90637	+
A51.2_142	putative ATP-dependent Clp protease proteolytic subunit	putative ATP-dependent Clp protease proteolytic subunit [Escherichia phage vB_EcoM_HdK5] (YP_009602343	0	IPR023562 (Clp protease proteolytic subunit /Translocation-enhancing protein TepA)		0	_	348	38.42 kDa	90698	91744	+
A51.2_141	putative DNA N6-adenine methyltransferase	putative DNA methyltransferase [Escherichia phage vB_EcoM-Pr121LW] (AXU22557	0			0	_	177	20.59 kDa	91796	92329	+
A51.2_140	hypothetical protein	hypothetical protein [Escherichia phage FFH2] >gb|AHN83704.1	0			0	_	94	10.22 kDa	92326	92610	+
A51.2_139	hypothetical protein	hypothetical protein HdK5_00196 [Escherichia phage vB_EcoM_HdK5] (QBQ78246	0			0	_	79	9.64 kDa	92647	92886	+
A51.2_138	hypothetical protein	hypothetical protein [Escherichia coli] >ref|YP_009177565.1	0			0	_	132	14.25 kDa	92883	93281	+
A51.2_137	hypothetical protein	hypothetical protein [Escherichia coli] >ref|YP_009177566.1	0			0	_	77	8.35 kDa	93319	93552	+
A51.2_136	hypothetical protein	hypothetical protein [Escherichia coli] >ref|YP_009177567.1	0			0	_	174	20.95 kDa	93558	94082	+
A51.2_135	hypothetical membrane protein	hypothetical protein [Escherichia coli] >ref|YP_009177568.1	6.7e-44			2	_	75	8.55 kDa	94113	94340	+
A51.2_134	hypothetical protein	hypothetical protein [Escherichia phage rv5] [Escherichia phage slur16] >ref|YP_009593962.1|	6.1e-29			0	_	50	5.75 kDa	94324	94476	+
A51.2_133	hypothetical protein	hypothetical protein [Escherichia coli] >ref|YP_008530369.1|	3.6e-36			0	_	61	7.51 kDa	94560	94745	+
A51.2_132	hypothetical protein	HNH homing endonuclease [Phage 203] >gb|ATW61686.1|	0	-		1	_	154	17.92 kDa	94748	95212	+
A51.2_131	hypothetical membrane protein	hypothetical protein [Enterobacteria phage vB_EcoM-FV3] [Escherichia phage slur16] >ref|YP_009593626.1	0			1	_	115	13.25 kDa	95275	95622	+
A51.2_130	hypothetical protein	hypothetical protein [Escherichia phage 2 JES-2013] [Escherichia phage slur16] >ref|YP_009593625.1	0			0	_	95	10.85 kDa	95619	95906	+
A51.2_129	hypothetical protein	hypothetical protein [Enterobacteria phage vB_EcoM-FV3] [Escherichia phage slur16] >ref|YP_009593624.1	2e-26			0	_	64	7.53 kDa	95903	96097	+
A51.2_128	hypothetical protein	hypothetical protein [Escherichia coli] >ref|YP_002003634.1	2.3e-38			0	_	61	7.23 kDa	96116	96301	+
A51.2_127	hypothetical protein	hypothetical protein [Escherichia coli] >ref|YP_009177576.1|	0			0	_	98	11.18 kDa	96397	96693	+
A51.2_126	hypothetical protein	hypothetical protein [Escherichia coli] >ref|YP_009177577.1	0			0	_	93	10.79 kDa	96696	96977	+
A51.2_125	hypothetical protein	hypothetical protein HdK5_00211 [Escherichia phage vB_EcoM_HdK5] (QBQ78261	2.6e-39			0	_	74	8.16 kDa	96977	97201	+
A51.2_124	hypothetical protein	hypothetical protein [Escherichia coli] >ref|YP_009031041.1	0			0	_	84	9.32 kDa	97191	97445	+
A51.2_123	hypothetical protein	hypothetical protein APCEc02_085 [Escherichia phage APCEc02] >gb|AKO61839.1	0			0	_	123	13.96 kDa	97485	97856	+
A51.2_122	hypothetical protein	hypothetical protein [Escherichia phage FFH2] >ref|YP_009177581.1	0			0	_	96	10.66 kDa	97874	98164	+
A51.2_121	sigma 54 modulation factor	sigma 54 modulation factor [Escherichia phage rv5] [Escherichia phage slur16] >ref|YP_009602360.1	0	IPR003489 (Ribosome hibernation promoting factor/RaiA)		0	_	106	11.66 kDa	98249	98569	+
A51.2_120	hypothetical membrane protein	hypothetical protein Ec2_00137 [Escherichia phage JES2013] >ref|YP_009177583.1	2.6e-13			1	_	33	3.60 kDa	98579	98680	+
A51.2_119	hypothetical protein	hypothetical protein [Escherichia coli] >ref|YP_009177584.1	0			0	_	89	9.89 kDa	98707	98976	+
A51.2_118	hypothetical protein	hypothetical protein [Escherichia coli] >ref|YP_009177585.1	0			0	_	87	9.66 kDa	99068	99331	+
A51.2_117	hypothetical protein	hypothetical protein APCEc02_080 [Escherichia phage APCEc02] >gb|AKO61834.1	0			0	_	110	12.09 kDa	99336	99668	+
A51.2_116	hypothetical protein	hypothetical protein FV3_00141 [Escherichia phage FV3] >gb|AEZ65277.1	0			0	_	131	14.96 kDa	99668	100063	+
A51.2_115	hypothetical protein	hypothetical protein [Escherichia phage vB_EcoM_FFH2] [Escherichia phage slur16] >ref|YP_009593611.1	0			0	_	85	9.53 kDa	100143	100400	+
A51.2_114	hypothetical protein	hypothetical protein [Escherichia phage V5] >ref|YP_009177589.1	0			0	_	116	12.77 kDa	100401	100751	+
A51.2_113	hypothetical protein	hypothetical protein [Escherichia coli] >ref|YP_008530389.1	0			0	_	109	12.22 kDa	100751	101080	+
A51.2_112	hypothetical protein	hypothetical protein [Escherichia phage vB_EcoM_FFH2] [Escherichia phage slur16] >ref|YP_009593608.1	0			0	_	95	10.55 kDa	101080	101367	+
A51.2_111	hypothetical membrane protein	hypothetical protein [Escherichia phage V5] >ref|YP_009031053.1	0			1	_	87	10.07 kDa	101457	101720	+
A51.2_110	hypothetical protein	hypothetical protein [Escherichia coli] >ref|YP_002003654.1	8.4e-45			0	_	83	9.35 kDa	101876	102127	+
A51.2_109	hypothetical protein	hypothetical protein [Escherichia coli] >ref|YP_002003655.1|	3.5e-38			0	_	101	11.91 kDa	102156	102461	+
A51.2_108	hypothetical protein	hypothetical protein [Escherichia phage vB_EcoM_FFH2] [Escherichia phage slur16] >ref|YP_009593603.1	0			0	_	110	12.81 kDa	102517	102849	+
A51.2_107	hypothetical protein	hypothetical protein [Escherichia phage rv5] [Escherichia phage slur16] >ref|YP_009593602.1	0			0	_	99	11.50 kDa	102858	103157	+
A51.2_106	hypothetical protein	hypothetical protein CPT_LL12_158 [Escherichia phage LL12] (AXC42829	0			0	_	137	15.52 kDa	103317	103730	+
A51.2_105	hypothetical protein	hypothetical protein Pr121lw_3 [Escherichia phage vB_EcoM-Pr121LW] (AXU22522	1.3e-41			0	_	71	7.90 kDa	103852	104067	+
A51.2_104	hypothetical membrane protein	hypothetical protein CM1_00155 [Shigella phage CM1] (QEG04624	2.4e-44			1	_	90	10.46 kDa	105526	105254	-
A51.2_103	hypothetical protein	hypothetical protein [Escherichia phage V5] >gb|ABI79229.1| hypothetical protein [Escherichia phage V5] >gb|AKE45720.1| hypothetical protein ECTP5_00853 [Escherichia coli O157 typing phage 5] (YP_002003661	0			0	_	139	16.07 kDa	106963	106544	-
A51.2_102	hypothetical protein	hypothetical protein [Escherichia phage FFH2] >ref|YP_009177392.1	9.1e-36			0	_	87	10.68 kDa	107373	107110	-
A51.2_101	hypothetical protein	hypothetical protein [Escherichia phage FFH2] >gb|AHN83743.1	0			0	_	90	10.43 kDa	107707	107435	-
A51.2_100	hypothetical protein	hypothetical protein CPT_Murica154 [Escherichia phage Murica] >gb|AKU44246.1	0			0	_	103	11.74 kDa	108240	107929	-
A51.2_99	hypothetical protein	hypothetical protein Ec2_00159 [Escherichia phage JES2013] >gb|AGM12548.1	3.3e-37			0	_	63	7.36 kDa	108428	108237	-
A51.2_98	hypothetical protein	hypothetical protein HdK5_00004 [Escherichia phage vB_EcoM_HdK5] (QBQ78062	0			0	_	94	10.33 kDa	108862	108578	-
A51.2_97	hypothetical protein	hypothetical protein APCEc02_060 [Escherichia phage APCEc02] >gb|AKO61814.1	9.3e-43			0	_	71	8.08 kDa	109169	108954	-
A51.2_96	hypothetical membrane protein	hypothetical protein ESCO5_00269 [Escherichia phage ESCO5] (AQM50940	3.7e-12			1	_	34	3.55 kDa	109284	109180	-
A51.2_95	hypothetical protein	hypothetical protein Schickermooser_00282 [Escherichia phage vB_EcoM_Schickermooser] (QBQ80425	0			0	_	74	8.45 kDa	109586	109362	-
A51.2_94	hypothetical protein	hypothetical protein [Escherichia coli] >ref|YP_002003671.1	8e-33			0	_	59	6.95 kDa	109821	109642	-
A51.2_93	hypothetical protein	hypothetical protein 203_0159 [Phage 203] >gb|ATW61723.1	0			0	_	77	8.63 kDa	110129	109896	-
A51.2_92	hypothetical protein	hypothetical protein ECTP14_02367 [Escherichia coli O157 typing phage 14] (AKE47136	0			0	_	94	10.81 kDa	110470	110186	-
A51.2_91	hypothetical protein	hypothetical protein ECTP14_02368 [Escherichia coli O157 typing phage 14] (AKE47137	0			0	_	116	13.70 kDa	111023	110673	-
A51.2_90	hypothetical protein	hypothetical protein CPT_Murica164 [Escherichia phage Murica] >gb|AKU44256.1	0			0	_	99	11.17 kDa	111340	111041	-
A51.2_89	hypothetical protein	hypothetical protein Pr121lw_205 [Escherichia phage vB_EcoM-Pr121LW] (AXU22719	8.2e-08			0	_	50	5.90 kDa	111761	111609	-
A51.2_88	hypothetical membrane protein	hypothetical protein APCEc02_052 [Escherichia phage APCEc02] >gb|AKO61806.1	2.3e-19			1	_	39	4.48 kDa	111896	111777	-
A51.2_87	hypothetical protein	hypothetical protein APCEc02_051 [Escherichia phage APCEc02] >gb|AKO61805.1	0			0	_	81	9.49 kDa	112138	111893	-
A51.2_86	hypothetical membrane protein	hypothetical protein [Escherichia phage slur16] >ref|YP_009593583.1|	0			2	_	123	13.93 kDa	112487	112116	-
A51.2_85	hypothetical protein	hypothetical protein [Escherichia phage FFH2] >gb|AHN83757.1	0			0	_	126	14.58 kDa	112932	112552	-
A51.2_84	hypothetical protein	hypothetical protein Ec2_00174 [Escherichia phage JES2013] >ref|YP_009031079.1	0			0	_	207	24.14 kDa	113645	113022	-
A51.2_83	hypothetical protein	hypothetical protein APCEc02_047 [Escherichia phage APCEc02] >gb|AKO61801.1	0			0	_	86	10.28 kDa	113980	113720	-
A51.2_82	phage T7, gp1.1 domain protein	hypothetical protein CPT_LL12_181 [Escherichia phage LL12] >gb|AXU22712.1	9e-37	IPR013232 (Bacteriophage T7, Gp1.1)		0	_	65	8.11 kDa	114418	114221	-
A51.2_81	hypothetical protein	hypothetical protein [Escherichia coli] >gb|EYW21762.1	0			0	_	117	13.35 kDa	114761	114408	-
A51.2_80	hypothetical protein	hypothetical protein [Escherichia coli] >gb|EYW21762.1	0			0	_	81	9.19 kDa	115082	114837	-
A51.2_79	hypothetical protein	hypothetical protein [Escherichia coli] >ref|YP_008530423.1	0			0	_	113	13.26 kDa	115513	115172	-
A51.2_78	hypothetical membrane protein	hypothetical protein [Escherichia coli] (WP_097434528	0			1	_	39	4.43 kDa	115712	115593	-
A51.2_77	hypothetical protein	hypothetical protein [Escherichia phage V5] >ref|YP_007006349.1	0			0	_	134	15.48 kDa	116198	115794	-
A51.2_76	hypothetical protein	hypothetical protein [Escherichia phage V5] >gb|ABI79260.1	0			0	_	132	14.93 kDa	116685	116287	-
A51.2_75	hypothetical protein	hypothetical protein ECTP14_02382 [Escherichia coli O157 typing phage 14] >gb|QBO61309.1	0			0	_	85	9.95 kDa	117007	116750	-
A51.2_74	hypothetical protein	hypothetical protein EdH4_00029 [Escherichia phage EdH4] (QBO61311	2.6e-20			0	_	40	4.32 kDa	117338	117216	-
A51.2_73	hypothetical protein	hypothetical protein APCEc02_036 [Escherichia phage APCEc02] >gb|AKO61790.1	2.8e-22			0	_	48	5.50 kDa	117886	118032	+
A51.2_72	hypothetical membrane protein	hypothetical protein 203_0178 [Phage 203] >gb|ATW61742.1	0			1	_	110	12.58 kDa	118432	118100	-
A51.2_71	hypothetical protein	hypothetical protein BY33_26440 [Escherichia coli O157:H7 str. 2011EL-2287] (EYW21754	5.6e-39			0	_	65	7.51 kDa	118626	118429	-
A51.2_70	hypothetical protein	hypothetical protein [Escherichia coli] >ref|YP_009031095.1	0			0	_	81	8.82 kDa	118864	118619	-
A51.2_69	hypothetical protein	hypothetical protein Ec2_00190 [Escherichia phage JES2013] >ref|YP_009594028.1	0			0	_	110	12.44 kDa	119217	118885	-
A51.2_68	hypothetical protein	hypothetical protein [Escherichia coli] >ref|YP_002003702.1	4.2e-40			0	_	63	7.62 kDa	119419	119228	-
A51.2_67	hypothetical protein	hypothetical protein [Escherichia coli] >ref|YP_009177422.1	6.4e-41			0	_	64	7.67 kDa	119677	119483	-
A51.2_66	hypothetical protein	hypothetical protein CPT_LL12_196 [Escherichia phage LL12] (AXC42867	1.7e-32			0	_	56	6.26 kDa	119874	119704	-
A51.2_65	marco domain protein	hypothetical protein [Enterobacteria phage vB_EcoM-FV3] [Escherichia phage slur16] >emb|CUL01428.1|	0	IPR002589 (Macro domain)		0	_	152	16.90 kDa	120387	119929	-
A51.2_64	hypothetical protein	hypothetical protein [Enterobacteria phage vB_EcoM-FV3] [Escherichia phage slur16] >emb|CUL01429.1	0			0	_	141	16.91 kDa	120802	120377	-
A51.2_63	hypothetical protein	hypothetical protein APCEc02_027 [Escherichia phage APCEc02] >gb|AKO61781.1	2.5e-40			0	_	65	7.75 kDa	121068	120871	-
A51.2_62	hypothetical protein	hypothetical protein CPT_Murica191 [Escherichia phage Murica] >gb|AKE45520.1	0			0	_	138	15.95 kDa	121581	121165	-
A51.2_61	hypothetical protein	hypothetical protein APCEc02_025 [Escherichia phage APCEc02] >gb|AKO61779.1	0			0	_	408	44.17 kDa	122870	121644	-
A51.2_60	hypothetical protein	hypothetical protein FV3_00196 [Escherichia phage FV3] >ref|YP_009177430.1	0			0	_	121	13.74 kDa	123235	122870	-
A51.2_59	hypothetical protein	hypothetical protein Ec2_00201 [Escherichia phage JES2013] >ref|YP_009031106.1	0			0	_	81	8.63 kDa	123564	123319	-
A51.2_58	hypothetical protein	hypothetical protein [Escherichia coli] (WP_042852464	0			0	_	100	11.59 kDa	123884	123582	-
A51.2_57	hypothetical protein	hypothetical protein [Escherichia coli] >ref|YP_002003715.1	0			0	_	129	13.76 kDa	124263	123874	-
A51.2_56	hypothetical protein	hypothetical protein [Escherichia coli] >ref|YP_008530449.1	0			0	_	101	11.52 kDa	124568	124263	-
A51.2_55	hypothetical protein	hypothetical protein APCEc02_019 [Escherichia phage APCEc02] >gb|AKO61773.1	0			0	_	84	9.47 kDa	124853	124599	-
A51.2_54	hypothetical protein	hypothetical protein APCEc02_018 [Escherichia phage APCEc02] >gb|AKO61772.1	0			0	_	123	14.63 kDa	125301	124930	-
A51.2_53	hypothetical protein	hypothetical protein [Escherichia phage V5] >ref|YP_009594044.1	6.1e-40			0	_	64	7.36 kDa	125506	125312	-
A51.2_52	hypothetical protein	hypothetical protein CPT_Murica201 [Escherichia phage Murica] >gb|AKU44293.1	0			0	_	75	8.72 kDa	125730	125503	-
A51.2_51	hypothetical protein	hypothetical protein CPT_Murica202 [Escherichia phage Murica] >gb|AKU44294.1	0			0	_	94	10.72 kDa	126011	125727	-
A51.2_50	DNA polymerase	DNA polymerase [Escherichia phage Murica] >gb|AKU44295.1| DNA polymerase [Escherichia phage Murica] (YP_009594047	0	IPR001098 (DNA-directed DNA polymerase, family A, palm domain)		0	_	925	106.71 kDa	128838	126061	-
A51.2_49	DNA helicase	DNA helicase [Escherichia phage Murica] >gb|AKU44296.1	0	IPR007694 (DNA helicase, DnaB-like, C-terminal)		0	_	692	77.43 kDa	130975	128897	-
A51.2_48	DNA primase/helicase	DNA cytosine methyltransferase [Escherichia phage vB_EcoM-Pr121LW] (AXU22677, GI:)	0			0	_	254	28.60 kDa	131729	130965	-
A51.2_47	hypothetical protein	hypothetical protein [Escherichia coli] >ref|YP_009177443.1	0			0	_	160	18.55 kDa	132263	131781	-
A51.2_46	hypothetical protein	hypothetical protein [Escherichia phage vB_EcoM_FFH2] [Escherichia phage slur16] >ref|YP_009593541.1	0			0	_	131	14.59 kDa	132671	132276	-
A51.2_45	hypothetical protein	hypothetical protein APCEc02_007 [Escherichia phage APCEc02] >gb|AKO61761.1	0			0	_	101	11.75 kDa	132976	132671	-
A51.2_44	putative adenine methyltransferase	putative adenine methyltransferase [Escherichia phage APCEc02] >gb|AKO61760.1|	0	IPR002941 (DNA methylase N-4/N-6)		0	_	441	49.90 kDa	134315	132990	-
A51.2_43	hypothetical protein	hypothetical protein APCEc02_005 [Escherichia phage APCEc02] >ref|YP_009594054.1	0			0	_	113	12.80 kDa	134718	134377	-
A51.2_42	putative helicase	putative helicase [Escherichia phage APCEc02] >gb|AKO61758.1	0	IPR010285 (DNA helicase Pif1-like)		0	_	456	51.41 kDa	136085	134715	-
A51.2_41	rIIB protector	rIIB protector [Escherichia phage V5] >ref|YP_008530465.1	0			0	_	401	45.76 kDa	137290	136085	-

## Sheet: Table S8
Table S8. Annotation of Escherichia phage W115
CDS	Annotated function	Blastp	E-value, blastp	HMMSCAN (PFAM)	Interproscan	HHpred	TMHMM	LipoP	Length (aa no.)	Molecular weigth (kDa)	start	stop	strand
W115_70	rIIA protein	rIIA protein [Shigella phage Sf20], AUV63962.1	0		Histidine kinase/HSP90-like ATPase superfamily (IPR036890)		0	_	702	82.06 kDa	2109	1	-
W115_69	hypothetical protein	hypothetical protein ECD7_00003 [Escherichia phage ECD7], YP_009601967.1	3e-56				0	_	85	10.39 kDa	2381	2124	-
W115_68	hypothetical protein	hypothetical protein EpJSE_00003 [Escherichia phage JSE], YP_002922075.1	3e-37				0	_	64	7.63 kDa	2587	2393	-
W115_67	hypothetical protein	hypothetical protein phi1p004 [Enterobacteria phage Phi1], YP_001469346.1	1e-38				0	_	64	7.63 kDa	2774	2580	-
W115_66	hypothetical protein	hypothetical protein G2494_00005 [Escherichia phage vB_EcoM_G2494], QBO62970.1	5e-74				0	_	111	13.10 kDa	3176	2841	-
W115_65	HNH endonuclease	HNH endonuclease [Enterobacter asburiae], WP_126327800.1	1e-22	HNH endonuclease	HNH nuclease (IPR003615), AP2/ERF domain (IPR001471)		0	_	187	21.89 kDa	3762	3199	-
W115_64	topoisomerase II large subunit	topoisomerase II large subunit [Escherichia phage JSE], YP_002922078.1	0	DNA gyrase B	DNA topoisomerase, type IIA, subunit B, domain 2 (IPR013506)		0	_	607	68.42 kDa	5587	3764	-
W115_63	zinc ribbon domain-containing protein	gp39.2 conserved hypothetical protein [Enterobacteria phage RB49], NP_891578.1	3e-34	Zinc ribbon domain	Putative regulatory protein, FmdB, Zinc ribbon domain (IPR013429)		0	_	57	6.54 kDa	5860	5687	-
W115_62	DexA exonuclease A	DexA exonuclease A [Enterobacteria phage Phi1], YP_001469351.1	9e-165	3' exoribonuclease, RNase T-like	3'-5' exoribonuclease Rv2179c-like domain (IPR033390)		0	_	222	25.13 kDa	6530	5862	-
W115_61	hypothetical protein	hypothetical protein RB49p009 [Enterobacteria phage RB49], NP_891580.1	1e-51				0	_	80	9.26 kDa	6774	6532	-
W115_60	hypothetical protein	hypothetical protein RB49p010 [Enterobacteria phage RB49], NP_891581.1	5e-34				0	_	55	6.45 kDa	6943	6776	-
W115_59	DNA helicase	DNA helicase [Escherichia phage ECD7], YP_009601977.1	0	AAA domain	AAA+ ATPase domain (IPR003593), UvrD-like helicase C-terminal domain (IPR027785)		0	_	463	52.99 kDa	8345	6954	-
W115_58	hypothetical protein	hypothetical protein RB49p012 [Enterobacteria phage RB49], NP_891583.1	4e-70				0	_	104	12.07 kDa	8659	8345	-
W115_57	putative anti-sigma factor Srd	putative Srd anti-sigma factor [Escherichia phage ECD7], YP_009601979.1	0		_		0	_	251	28.76 kDa	9414	8659	-
W115_56	ModB ADP-ribosylase	ModB ADP-ribosylase [Enterobacteria phage RB49], NP_891585.1	8e-120		_		0	_	167	19.15 kDa	9979	9476	-
W115_55	gp56 dCTPase	gp56 dCTPase [Enterobacteria phage RB49], NP_891586.1	3e-126	dUTPase	_	; dUTPase_2 ; dUTPase, PF08761.11	0	_	172	19.64 kDa	10567	10049	-
W115_54	gp61 DNA primase subunit	gp61 DNA primase subunit [Enterobacteria phage RB49], NP_891587.1	0		SSF56731 (DNA primase core)		0	_	342	40.20 kDa	11610	10582	-
W115_53	hypothetical protein	hypothetical protein Sf20_gp159 [Shigella phage Sf20], AUV63978.1	1e-40				0	_	67	7.69 kDa	11823	11620	-
W115_52	hypothetical membrane protein	hypothetical protein Sf20_gp160 [Shigella phage Sf20], v	2e-24				2	_	52	5.53 kDa	11978	11820	-
W115_51	major capsid protein	major capsid protein [Klebsiella phage KP179], AYD80854.1	2e-10	Major capsid protein Gp23	Capsid protein, T4-like bacteriophage-like (IPR010762)		0	_	58	6.14 kDa	12147	11971	-
W115_50	hypothetical protein	Dc1 [Enterobacteria phage RB49], NP_891591.1	5e-87		_		0	_	125	14.29 kDa	12521	12144	-
W115_49	hypothetical protein	hypothetical protein ECD7_00023 [Escherichia phage ECD7], YP_009601987.1	2e-150				0	_	211	23.96 kDa	13187	12552	-
W115_48	DNA primase-helicase subunit	DNA primase-helicase subunit [Enterobacteria phage RB49], NP_891593.1	0	DnaB-like helicase C terminal domain	DNA helicase, DnaB-like, C-terminal (IPR007694)		0	_	470	53.41 kDa	14650	13238	-
W115_47	head vertex assembly chaperone	head vertex assembly chaperone [Enterobacteria phage RB49], NP_891594.1	8e-69	Head assembly gene product	Bacteriophage T4, Gp40, head assembly (IPR021049)		0	_	105	12.12 kDa	14964	14647	-
W115_46	UvsX	UvsX [Enterobacteria phage RB49], NP_891595.1	0	recA bacterial DNA recombination protein	DNA recombination and repair protein RecA (IPR013765)		0	_	356	40.06 kDa	16090	15020	-
W115_45	hypothetical protein	hypothetical protein phi1p025 [Enterobacteria phage Phi1], YP_001469369.1	2e-36				0	_	74	9.03 kDa	16326	16102	-
W115_44	DNA polymerase	Putative DNA polymerase [Enterobacteria phage GEC-3S], YP_009118710.1	0	DNA polymerase family B	DNA-directed DNA polymerase T4 type (IPR034749)		0	_	892	103.38 kDa	19030	16352	-
W115_43	RegA	RegA [Enterobacteria phage RB49], NP_891598.1	1e-82	Bacteriophage translational regulator	Translation repressor RegA (IPR002702)		0	_	120	14.39 kDa	19475	19113	-
W115_42	gp62 clamp loader subunit DNA polymerase accessory protein	gp62 clamp loader subunit DNA polymerase accessory protein [Enterobacteria phage Phi1]	3e-140	Bacteriophage clamp loader A subunit	Bacteriophage clamp loader A subunit (IPR031868)		0	_	192	22.40 kDa	20055	19477	-
W115_41	gp44 clamp-loader subunit	Gp44 [Enterobacteria phage RB49], NP_891600.1	0	ATPase family associated with various cellular activities (AAA)	ATPase, AAA-type, core (IPR003959), AAA+ ATPase domain (IPR003593)		0	_	324	36.98 kDa	21029	20055	-
W115_40	gp45 sliding clamp DNA polymerase accessory protein	gp45 sliding clamp DNA polymerase accessory protein [Enterobacteria phage Phi1], YP_001469374.1	3e-167	gp45 sliding clamp, C terminal	DNA polymerase processivity factor (IPR004190), Gp45 sliding clamp, C-terminal (IPR015200)		0	_	228	25.63 kDa	21781	21095	-
W115_39	hypothetical protein	hypothetical protein RB49p031 [Enterobacteria phage RB49], NP_891602.1	3e-88				0	_	125	14.94 kDa	22189	21812	-
W115_38	RpbA	RpbA [Enterobacteria phage RB49], NP_891603.1	4e-83	Phage RNA polymerase binding, RpbA	Bacteriophage T4, P15K, RNA polymerase binding (IPR019725)		0	_	125	14.18 kDa	22571	22194	-
W115_37	hypothetical protein	hypothetical protein RB49p033 [Enterobacteria phage RB49], NP_891604.1	1e-27				0	_	47	5.46 kDa	22745	22602	-
W115_36	recombination endonuclease subunit	recombination endonuclease subunit [Enterobacteria phage RB49], NP_891605.1	0	AAA domain	Rad50/SbcC-type AAA domain (IPR038729		0	_	560	63.66 kDa	24501	22819	-
W115_35	hypothetical protein	hypothetical protein RB49p035 [Enterobacteria phage RB49], NP_891606.1	6e-57				0	_	87	10.13 kDa	24745	24482	-
W115_34	hypothetical protein	hypothetical protein Sf20_gp179 [Shigella phage Sf20], AUV63998.1	2e-138				0	_	190	22.22 kDa	25314	24742	-
W115_33	hypothetical protein	hypothetical protein phi1p037 [Enterobacteria phage Phi1], YP_001469381.1	1e-71				0	_	105	12.66 kDa	25606	25289	-
W115_32	hypothetical protein	hypothetical protein G2494_00041 [Escherichia phage vB_EcoM_G2494], QBO63004.1	2e-54				0	_	83	9.55 kDa	25854	25603	-
W115_31	recombination endonuclease subunit	recombination endonuclease subunit [Escherichia phage ECD7], YP_009602006.1	0	Calcineurin-like phosphoesterase	Calcineurin-like phosphoesterase domain, ApaH type (IPR004843)		0	_	341	39.10 kDa	26934	25909	-
W115_30	hypothetical protein	hypothetical protein G2494_00043 [Escherichia phage vB_EcoM_G2494], QBO63006.1	5e-62	Protein of unknown function (DUF2654)	Protein of unknown function DUF2654 (IPR022558)		0	_	95	11.05 kDa	27312	27025	-
W115_29	hypothetical protein	hypothetical protein BN201_0042 [Enterobacteria phage GEC-3S], YP_009118725.1	2e-48				0	_	77	8.81 kDa	27547	27314	-
W115_28	sigma factor for T4 late transcription	sigma factor for T4 late transcription [Enterobacteria phage RB49]	3e-129		_		0	_	177	20.79 kDa	28064	27531	-
W115_27	putative helicase	hypothetical protein EpJSE_00045 [Escherichia phage JSE], YP_002922117.1	0	DEAD/DEAH box helicase	DEAD/DEAH box helicase domain (IPR011545)		0	_	489	56.20 kDa	29574	28105	-
W115_26	hypothetical protein	gp55.2 conserved hypothetical protein [Enterobacteria phage Phi1], YP_001469388.1	2e-63				0	_	95	10.88 kDa	29861	29574	-
W115_25	hypothetical membrane protein	hypothetical protein phi1p046 [Enterobacteria phage Phi1], YP_001469389.1	2e-28				1	_	52	5.51 kDa	30041	29883	-
W115_24	glutaredoxin	glutaredoxin [Enterobacteria phage RB49], NP_891618.1	4e-58	Glutaredoxin	Glutaredoxin (IPR002109)		0	_	89	10.29 kDa	30300	30031	-
W115_23	hypothetical protein	hypothetical protein G2494_00050 [Escherichia phage vB_EcoM_G2494], QBO63013.1	9e-111				0	_	158	18.75 kDa	30773	30297	-
W115_22	hypothetical protein	hypothetical protein EpJSE_00050 [Escherichia phage JSE], YP_002922122.1	0				0	_	274	31.74 kDa	31599	30775	-
W115_21	hypothetical protein	hypothetical protein Sf20_gp191 [Shigella phage Sf20], AUV64010.1	2e-109				0	_	154	18.06 kDa	32076	31612	-
W115_20	hypothetical protein	hypothetical protein RB49p051 [Enterobacteria phage RB49], NP_891622.1	1e-119				0	_	173	19.80 kDa	32609	32088	-
W115_19	ribonucleoside-triphosphate reductase activating, anaerobc	anaerobic NTP reductase small subunit [Enterobacteria phage RB49], NP_891623.1	5e-118	4Fe-4S single cluster domain	Ribonucleoside-triphosphate reductase activating, anaerobic (IPR012837)		0	_	167	19.02 kDa	33123	32620	-
W115_18	hypothetical protein	hypothetical protein phi1p053 [Enterobacteria phage Phi1], YP_001469396.1	2e-27				0	_	50	6.00 kDa	33265	33113	-
W115_17	hypothetical protein	hypothetical protein BN201_0054 [Enterobacteria phage GEC-3S], YP_009118737.1	3e-130				0	_	175	20.74 kDa	33868	33341	-
W115_16	hypothetical protein	hypothetical protein ECD7_00057 [Escherichia phage ECD7], YP_009602021.1	2e-131				0	_	180	20.77 kDa	34428	33886	-
W115_15	ribonucleoside-triphosphate reductase, anaerobic	anaerobic NTP reductase large subunit [Enterobacteria phage RB49], NP_891627.1	0	Anaerobic ribonucleoside-triphosphate reductase	Ribonucleoside-triphosphate reductase, anaerobic (IPR012833)		0	_	620	69.56 kDa	36391	34529	-
W115_14	hypothetical protein	hypothetical protein EpJSE_00060 [Escherichia phage JSE], YP_002922132.1	9e-114				0	_	164	19.06 kDa	36930	36436	-
W115_13	hypothetical protein	hypothetical protein Sf20_gp199 [Shigella phage Sf20], AUV64018.1	0				0	_	392	45.55 kDa	38163	36985	-
W115_12	hypothetical protein	hypothetical protein G2494_00061 [Escherichia phage vB_EcoM_G2494], QBO63024.1	5e-130				0	_	188	22.07 kDa	38786	38220	-
W115_11	hypothetical protein	hypothetical protein EpJSE_00063 [Escherichia phage JSE], YP_002922135.1	3e-59				0	_	90	10.51 kDa	39073	38801	-
W115_10	recombination endonuclease VII	endoVII packaging and recombination endonuclease VII [Enterobacteria phage RB49] , NP_891632.1	2e-114	T4 recombination endonuclease VII, dimerisation	Recombination endonuclease VII (IPR004211)		0	_	157	18.04 kDa	39610	39137	-
W115_9	glutaredoxin	thioredoxin [Enterobacteria phage RB49], NP_891633.1	4e-60	Glutaredoxin	Glutaredoxin (IPR002109)		0	_	93	10.58 kDa	39916	39635	-
W115_8	adenine-specific DNA methyltransferase	hypothetical protein G2248_00065 [Escherichia phage vB_EcoM_G2248], QBO62220.1	1e-97	D12 class N6 adenine-specific DNA methyltransferase	Adenine modification methylase, M.EcoRV-type (IPR012263)		0	_	270	31.26 kDa	40737	39925	-
W115_7	hypothetical protein	hypothetical protein G2248_00065 [Escherichia phage vB_EcoM_G2248], QBO62220.1	1e-97				0	_	143	16.70 kDa	41168	40737	-
W115_6	hypothetical protein	hypothetical protein phi1p065 [Enterobacteria phage Phi1], YP_001469408.1	3e-64				0	_	97	11.18 kDa	41472	41179	-
W115_5	hypothetical protein	hypothetical protein RB49p066 [Enterobacteria phage RB49], NP_891637.1	2e-42				0	_	73	8.35 kDa	41686	41465	-
W115_4	hypothetical protein	hypothetical protein phi1p067 [Enterobacteria phage Phi1], YP_001469410.1	2e-60				0	_	97	10.83 kDa	41972	41679	-
W115_3	hypothetical protein	hypothetical protein phi1p068 [Enterobacteria phage Phi1], YP_001469411.1	3e-67				0	_	114	12.81 kDa	42331	41987	-
W115_2	hypothetical membrane protein	hypothetical protein BN201_0070 [Enterobacteria phage GEC-3S], YP_009118753.1	3e-66				2	_	102	11.72 kDa	42673	42365	-
W115_1	hypothetical protein	hypothetical protein RB49p070 [Enterobacteria phage RB49], NP_891641.1	7e-61				0	_	92	10.45 kDa	42962	42684	-
W115_268	hypothetical protein	hypothetical protein [Escherichia phage vB_EcoM_PHB13], QBQ74173.1	7e-40				0	_	69	37.73 kDa	43292	43083	-
W115_267	hypothetical protein	hypothetical protein EpJSE_00075 [Escherichia phage JSE], YP_002922147.1	2e-77				0	_	112	12.14 kDa	43650	43312	-
W115_266	hypothetical protein	hypothetical protein phi1p073 [Enterobacteria phage Phi1], YP_001469416.1	2e-56				0	_	86	10.72 kDa	43910	43650	-
W115_265	hypothetical protein	hypothetical protein RB49p074 [Enterobacteria phage RB49], NP_891645.1	2e-40				0	_	65	14.16 kDa	44126	43929	-
W115_264	hypothetical protein	hypothetical protein Sf20_gp216 [Shigella phage Sf20], AUV64035.1	1e-55				0	_	84	51.19 kDa	44370	44116	-
W115_263	hypothetical protein	hypothetical protein BN201_0077 [Enterobacteria phage GEC-3S], YP_009118760.1	2e-102				0	_	144	7.83 kDa	44801	44367	-
W115_262	hypothetical protein	hypothetical protein RB49p077 [Enterobacteria phage RB49], NP_891648.1	3e-41				0	_	65	14.87 kDa	45009	44812	-
W115_261	hypothetical protein	hypothetical protein RB49p078 [Enterobacteria phage RB49], NP_891649.1	2e-62				0	_	96	10.35 kDa	45310	45020	-
W115_260	phage tail fiber adhesin Gp38	Phage tail fiber adhesin Gp38 [Escherichia phage slur07], YP_009197208.1	4e-108	Phage tail fibre adhesin Gp38	Receptor-recognising protein Gp38 (IPR007932)		0	_	261	6.65 kDa	46197	45412	-
W115_259	hypothetical protein	hypothetical protein RB49p080 [Enterobacteria phage RB49], NP_891651.1	9e-46				0	_	73	7.82 kDa	46473	46252	-
W115_258	hypothetical protein	hypothetical protein ECD7_00082 [Escherichia phage ECD7], YP_009602046.1	3e-62				0	_	94	8.98 kDa	46846	46562	-
W115_257	hypothetical protein	hypothetical protein EpJSE_00084 [Escherichia phage JSE], YP_002922156.1	1e-77				0	_	116	7.97 kDa	47193	46843	-
W115_256	hypothetical protein	hypothetical protein RB49p083 [Enterobacteria phage RB49], NP_891654.1	9e-79				0	_	112	5.94 kDa	47528	47190	-
W115_255	hypothetical protein	hypothetical protein phi1p084 [Enterobacteria phage Phi1], YP_001469427.1	6e-42				0	_	69	28.47 kDa	47727	47518	-
W115_254	hypothetical protein	hypothetical protein RB49p085 [Enterobacteria phage RB49], NP_891656.1	1e-92				0	_	132	11.62 kDa	48454	48056	-
W115_253	rI lysis inhibition regulator	rI lysis inhibition regulator membrane protein [Escherichia phage ECD7], YP_009602051.1	1e-69				0	_	100	7.61 kDa	48743	48441	-
W115_252	thymidine kinase	thymidine kinase [Escherichia phage JSE], YP_002922161.1	2e-145	Thymidine kinase			0	_	198	14.28 kDa	49408	48812	-
W115_251	hypothetical membrane protein	hypothetical protein [Enterobacteria phage RB49], NP_891659.1	2e-63				2	_	97	12.80 kDa	49701	49408	-
W115_250	hypothetical protein	hypothetical protein RB49p089 [Enterobacteria phage RB49], NP_891660.1	7e-46				0	_	72	12.87 kDa	49912	49694	-
W115_249	hypothetical protein	hypothetical protein RB49p090 [Enterobacteria phage RB49], NP_891661.1	1e-39				0	_	64	4.88 kDa	50103	49909	-
W115_248	macro domain protein	Tk.4 conserved hypothetical protein [Escherichia phage JSE], YP_002922165.1	1e-106	Macro domain	Macro domain (IPR002589)		0	_	151	12.53 kDa	50548	50093	-
W115_247	valyl-tRNA synthetase modifier	valyl-tRNA synthetase modifier [Enterobacteria phage RB49], NP_891663.1	8e-81	_			0	_	119	9.46 kDa	50923	50564	-
W115_246	lytic transglycosylase domain-containing protein	conserved hypothetical protein [Enterobacteria phage RB49], NP_891664.1	5e-138	Transglycosylase SLT domain	Transglycosylase SLT domain 1 (IPR008258)	LYSOZYME C (E.C.3.2.1.17), AFFITIN H4; HYDROLASE-DE NOVO PROTEIN COMPLEX, GLYCOSIDASE; HET: GOL; 1.5A {GALLUS GALLUS} SCOP: d.2.1.2	0	_	196	25.17 kDa	51521	50931	-
W115_245	RegB site-specific RNA endonuclease	site-specific RNA endonuclease [Enterobacteria phage RB49], NP_891665.1	2e-97	T4-page Endoribonuclease RegB	T4 endoribonuclease RegB (IPR019653)	REGB_T4 ; T4-page Endoribonuclease RegB, PF10715.9	0	_	140	9.15 kDa	52029	51607	-
W115_244	hypothetical protein	putative endoribonuclease [Escherichia phage vB_EcoM_G2248], QBO62250.1	6e-77				0	_	112	107.81 kDa	52369	52031	-
W115_243	hypothetical protein	hypothetical protein [Escherichia phage vB_EcoM_PHB13], QBQ74147.1	7e-51				0	_	81	54.45 kDa	52675	52430	-
W115_242	hypothetical protein	hypothetical protein EpJSE_00099 [Escherichia phage JSE], YP_002922171.1	7e-39				0	_	64	42.27 kDa	52866	52672	-
W115_241	NrdC.11	putative nucleotidyltransferase [Escherichia phage vB_EcoM_G5211], QBO66339.1	1e-170	RNA repair pathway DNA polymerase beta family	RNA repair pathway DNA polymerase beta (IPR018775)		0	_	232	136.74 kDa	53586	52888	-
W115_240	autonomous glycyl radical cofactor	Vs.6 conserved hypothetical protein [Enterobacteria phage Phi1], YP_001469443.1	3e-94	Glycine radical	Autonomous glycyl radical cofactor GrcA (IPR011140)		0	_	138	7.23 kDa	54089	53673	-
W115_239	hypothetical protein	hypothetical protein ECD7_00101 [Escherichia phage ECD7], YP_009602065.1	2e-20				0	_	41	36.96 kDa	54225	54100	-
W115_238	hypothetical protein	Vs.8 conserved hypothetical protein [Enterobacteria phage Phi1], YP_001469445.1	8e-113				0	_	161	23.15 kDa	54710	54225	-
W115_237	D-alanyl-D-alanine carboxypeptidase	L-alanyl-D-glutamate peptidase [Escherichia virus KFS-EC], AXF53402.1	1e-87	D-alanyl-D-alanine carboxypeptidase	Peptidase M15C (IPR039561)		0	_	129	10.71 kDa	55162	54773	-
W115_236	hypothetical membrane protein	hypothetical protein ECD7_00104 [Escherichia phage ECD7], YP_009602068.1	4e-36				2	_	63	9.45 kDa	55382	55191	-
W115_235	hypothetical membrane protein	hypothetical protein RB49p104 [Enterobacteria phage RB49], NP_891675.1	1e-43				2	_	71	26.54 kDa	55599	55384	-
W115_234	hypothetical membrane protein	hypothetical protein ECD7_00106 [Escherichia phage ECD7], YP_009602070.1	6e-32				2	_	59	35.40 kDa	55781	55602	-
W115_233	hypothetical membrane protein	hypothetical protein RB49p107 [Enterobacteria phage RB49], NP_891678.1	9e-27				2	_	52	39.20 kDa	56186	56028	-
W115_232	hypothetical protein	hypothetical protein EpJSE_00113 [Escherichia phage JSE], YP_002922185.1	3e-70				0	_	106	12.81 kDa	56780	56460	-
W115_231	hypothetical membrane protein	hypothetical protein RB49p110 [Enterobacteria phage RB49], NP_891681.1	2e-37				2	_	65	21.35 kDa	56999	56802	-
W115_230	hypothetical membrane protein	hypothetical protein RB49p111 [Enterobacteria phage RB49], NP_891682.1	6e-23				1	_	48	47.39 kDa	57145	56999	-
W115_229	hypothetical membrane protein	hypothetical protein phi1p112 [Enterobacteria phage Phi1], YP_001469456.1	6e-35				2	_	60	84.88 kDa	57379	57197	-
W115_228	large polyvalent protein associated domain 25 protein	hypothetical protein phi1p113 [Enterobacteria phage Phi1], YP_001469457.1	9e-73	Large polyvalent protein associated domain 25	Large polyvalent protein associated domain 25 (IPR041045)	LPD25 ; Large polyvalent protein associated domain 25, PF18840.1	0	_	108	6.26 kDa	57714	57388	-
W115_227	hypothetical protein	gp55.3 conserved hypothetical protein [Escherichia phage JSE], YP_002922189.1	4e-37				0	_	62	6.74 kDa	57982	57794	-
W115_226	hypothetical protein	hypothetical protein G2494_00116 [Escherichia phage vB_EcoM_G2494], QBO63079.1	2e-40				0	_	64	6.28 kDa	58199	58005	-
W115_225	hypothetical protein	hypothetical protein phi1p116 [Enterobacteria phage Phi1], YP_001469460.1	3e-47				0	_	75	45.39 kDa	58436	58209	-
W115_224	hypothetical protein	hypothetical protein RB49p117 [Enterobacteria phage RB49], NP_891688.1	1e-35				0	_	61	18.23 kDa	58688	58503	-
W115_223	hypothetical membrane protein	hypothetical protein EpJSE_00121 [Escherichia phage JSE], YP_002922193.1	2e-45				2	_	72	9.21 kDa	59183	58965	-
W115_222	hypothetical membrane protein	hypothetical protein ECD7_00118 [Escherichia phage ECD7], YP_009602082.1	2e-35				2	_	60	8.57 kDa	59362	59180	-
W115_221	hypothetical membrane protein	hypothetical protein ECD7_00119 [Escherichia phage ECD7], YP_009602083.1	8e-47				2	_	74	5.55 kDa	59583	59359	-
W115_220	Dmd discriminator of mRNA degradation	Dmd discriminator of mRNA degradation [Enterobacteria phage Phi1], YP_001469467.1	7e-41	Discriminator of mRNA degradation	Discriminator of mRNA degradation (IPR035137)		0	_	67	14.84 kDa	60077	59874	-
W115_219	hypothetical membrane protein	hypothetical protein RB49p124 [Enterobacteria phage RB49], NP_891695.1	2e-24				2	_	52	17.90 kDa	60245	60087	-
W115_218	hypothetical protein	hypothetical protein phi1p125 [Enterobacteria phage Phi1], YP_001469469.1	2e-87				0	_	124	42.93 kDa	60686	60312	-
W115_217	hypothetical protein	gp57B conserved hypothetical protein [Enterobacteria phage RB49], NP_891697.1	8e-110				0	_	154	12.64 kDa	61260	60796	-
W115_216	tail fiber assembly protein	gp57A chaperone for tail fiber formation [Escherichia phage JSE], YP_002922202.1	5e-52	Phage Tail fiber assembly helper gene product 57	Phage Tail fiber assembly helper gene product 57 (IPR020159)		0	_	86	17.64 kDa	61523	61263	-
W115_215	dNMP kinase	dNMP kinase [Enterobacteria phage RB49], NP_891699.1	2e-159				0	_	218	34.59 kDa	62212	61556	-
W115_214	gp3 tail completion and sheath stabilizer protein	tail completion and sheath stabilizer protein [Escherichia phage JSE], YP_002922204.1	5e-147	T4-like virus tail tube protein gp19	Bacteriophage T4, Gp19, tail tube (IPR010667)		0	_	196	7.66 kDa	62818	62228	-
W115_213	hypothetical protein	hypothetical protein RB49p130 [Enterobacteria phage RB49], NP_891701.1	1e-51				0	_	84	18.39 kDa	63008	63262	+
W115_212	gp2 DNA end protector protein	gp2 DNA end protector protein [Enterobacteria phage RB49], NP_891702.1	0				0	_	273	11.84 kDa	64114	63293	-
W115_211	gp4 head completion protein	head completion protein [Enterobacteria phage RB49], NP_891703.1	8e-113				0	_	157	11.73 kDa	64599	64126	-
W115_210	gp53 baseplate wedge subunit	gp53 baseplate wedge subunit [Enterobacteria phage Phi1], YP_001469478.1	3e-134	Base plate wedge protein 53	Baseplate wedge protein gp53, bacteriophage T4 (IPR022607)		0	_	184	6.34 kDa	64655	65209	+
W115_209	baseplate hub subunit and tail lysozyme	gp5 baseplate hub subunit and tail lysozyme [Enterobacteria phage Phi1], YP_001469479.1	0	Gp5 N-terminal OB domain	T4-type lysozyme (IPR001165)	Tail-associated lysozyme (E.C.3.2.1.17)/Baseplate structural protein; Triple-stranded beta-helix, OB fold, pseudohexamer; 2.8A {Enterobacteria phage T4}	0	_	599	18.32 kDa	65221	67020	+
W115_208	hypothetical protein	gp5.1 conserved hypothetical protein [Enterobacteria phage Phi1], YP_001469480.1	6e-134				0	_	188	56.14 kDa	67029	67595	+
W115_207	HNH homing endonuclease	Putative HNH homing endonuclease [Enterobacteria phage GEC-3S], YP_009118820.1	8e-177	HNH endonuclease		HNH_3 ; HNH endonuclease	0	_	246	18.70 kDa	67662	68402	+
W115_206	putative baseplate hub needle	baseplate puncturing device [Escherichia virus KFS-EC], AXF53174.1	3e-63	PAAR motif	PAAR motif (IPR008727)	Tail-associated lysozyme (E.C.3.2.1.17), Uncharacterized 10.2; PAAR-repeat motif, membrane piercing, type; HET: EDO, PLM, STE, ELA; 1.15A {Enterobacteria phage T4}	0	_	97	11.63 kDa	68402	68695	+
W115_205	gp6 baseplate wedge subunit	gp6 baseplate wedge subunit [Enterobacteria phage Phi1], YP_001469482.1	0		Baseplate wedge protein gp6 (IPR034698)		0	_	634	6.66 kDa	68692	70596	+
W115_204	gp7 baseplate wedge initiator	baseplate wedge initiator [Shigella phage Sf20], AUV63827.1	0		Baseplate wedge protein gp7 (IPR034697)	Baseplate wedge protein gp7, Baseplate; T4, baseplate, complex, VIRAL PROTEIN; 3.8A {Enterobacteria phage T4}	1	_	1028	11.44 kDa	70593	73679	+
W115_203	baseplate structural protein gp9	baseplate wedge subunit [Escherichia phage ECD7], YP_009602102.1	0	Bacteriophage T4, Gp8	Bacteriophage T4, Gp8 (IPR015298)		0	_	331	7.47 kDa	73672	74667	+
W115_202	hypothetical protein	hypothetical protein phi1p140 [Enterobacteria phage Phi1], YP_001469485.1	6e-58				0	_	85	11.29 kDa	74777	75034	+
W115_201	hypothetical protein	hypothetical protein G37_3_00140 [Escherichia phage vB_EcoM_G37-3], QBO64740.1	3e-78				0	_	110	6.19 kDa	75022	75354	+
W115_200	putative methyltransferase	putative methyltransferase [Escherichia phage vB_EcoM_G37-3], QBO64741.1	0	Methyltransferase small domain	Methyltransferase small domain (IPR007848)		0	_	279	6.92 kDa	75354	76193	+
W115_199	gp9 base plate wedge component	baseplate wedge tail fiber connector [Enterobacteria phage RB49], NP_891715.1	0	Bacteriophage T4 gp9/10-like protein	Baseplate structural protein Gp9/Gp10 (IPR008987)	Baseplate structural protein Gp9; BACTERIOPHAGE T4, BASEPLATE, GENE PRODUCT; HET: EPE; 2.3A {Enterobacteria phage T4} SCOP: b.32.1.	0	_	284	10.97 kDa	76269	77123	+
W115_198	baseplate wedge protein gp10	gp10 baseplate wedge subunit and tail pin [Enterobacteria phage RB49], NP_891716.1	0	Bacteriophage T4 gp9/10-like protein	Baseplate wedge protein gp10 (IPR034695)		0	_	600	10.24 kDa	77120	78922	+
W115_197	gp11 baseplate wedge subunit and tail pin	baseplate wedge subunit and tail pin [Shigella phage Sf20], AUV63834.1	1e-155	GP11 baseplate wedge protein	Baseplate structural protein Gp11 superfamily (IPR036214)	gp11 baseplate wedge subunit and tail pin	0	_	214	14.42 kDa	78924	79568	+
W115_196	short tail fiber	short tail fiber [Shigella phage Sf20], AUV63835.1	0	Phage Tail Collar Domain	Phage tail collar domain (IPR011083)	BACTERIOPHAGE T4 SHORT TAIL FIBRE; STRUCTURAL PROTEIN, GENE PRODUCT 12; 1.9A {BACTERIOPHAGE T4} SCOP: b.108.1.1, d.231.1.1	0	_	466	10.69 kDa	79580	80980	+
W115_195	fibritin neck whiskers	whisker neck fibers protein [Shigella phage Sf20], AUV63836.1	0	Fibritin C-terminal region	Fibritin C-terminal (IPR012473)		0	_	589	10.99 kDa	80980	82749	+
W115_194	neck protein	neck protein [Enterobacteria phage RB49], NP_891720.1	0		_		0	_	310	12.19 kDa	82796	83728	+
W115_193	neck protein	neck protein [Enterobacteria phage RB49], NP_891721.1	5e-180	Virus neck protein	Bacteriophage T4, Gp14, neck protein (IPR021674)		0	_	246	9.61 kDa	83765	84505	+
W115_192	tail sheath stabilizer and completion protein	tail sheath stabilizer and completion protein [Enterobacteria phage RB49], NP_891722.1	0	T4-like virus Myoviridae tail sheath stabiliser	Myoviridae tail sheath stabiliser (IPR031997)		0	_	277	10.53 kDa	84532	85365	+
W115_191	terminase small subunit	terminase small subunit [Shigella phage Sf20], AUV63840.1	1e-117	Terminase DNA packaging enzyme	Bacteriophage T4, Gp16, DNA-packaging (IPR020342)		0	_	165	10.64 kDa	85379	85876	+
W115_190	terminase DNA packaging enzyme large subunit	terminase DNA packaging enzyme large subunit [Enterobacteria phage RB49], NP_891724.1	0	Terminase-like family	Terminase large subunit, T4likevirus-type (IPR004921), Terminase, large subunit gp17-like (IPR035421)		0	_	607	6.19 kDa	85873	87696	+
W115_189	tail sheath monomer	tail sheath monomer [Escherichia phage vB_EcoM_PHB13], QBQ74363.1	0	Phage tail sheath protein subtilisin-like domain	Phage tail sheath protein, beta-sandwich domain (IPR035326), Tail sheath protein, subtilisin-like domain (IPR035089), Tail sheath protein, C-terminal domain (IPR020287)		0	_	666	9.15 kDa	87731	89731	+
W115_188	tail tube protein	tail tube protein [Enterobacteria phage RB49], NP_891726.1	2e-118	T4-like virus tail tube protein gp19	Bacteriophage T4, Gp19, tail tube (IPR010667)		0	_	164	9.68 kDa	89805	90299	+
W115_187	portal protein Gp20	gp20 portal vertex protein of head [Enterobacteria phage Phi1], YP_001469501.1	0	Bacteriophage T4-like capsid assembly protein (Gp20)	Portal protein Gp20 (IPR010823)		0	_	521	25.70 kDa	90358	91923	+
W115_186	gp67 putative prohead core protein	putative prohead core protein [Escherichia phage vB_EcoM_G37-3], QBO64756.1	4e-23	Gene product 67	Gene product 67 (IPR035114)		0	_	75	12.98 kDa	91924	92151	+
W115_185	gp68 prohead core protein	gp68 prohead core protein [Enterobacteria phage RB49], NP_891729.1	7e-91				0	_	135	20.47 kDa	92164	92571	+
W115_184	prohead core protein protease	prohead core protein protease [Escherichia virus KFS-EC], AXF53197.1	5e-169	Prohead core protein serine protease	Peptidase U9, T4 prohead protease (IPR005082)		0	_	231	6.38 kDa	92583	93278	+
W115_183	gp22 prohead core scaffold protein	gp22 prohead core scaffold protein [Escherichia phage JSE], YP_002922236.1	0				0	_	264	7.95 kDa	93310	94104	+
W115_182	major capsid protein	major capsid protein [Escherichia virus KFS-EC], AXF53199.1	0	Major capsid protein Gp23	Major capsid protein, Myoviridae (IPR038997)		0	_	528	76.45 kDa	94164	95750	+
W115_181	hypothetical protein	hypothetical protein Sf20_gp31 [Shigella phage Sf20], AUV63850.1	1e-22				0	_	57	32.03 kDa	96082	96255	+
W115_180	hypothetical protein	hypothetical protein RB49p162 [Enterobacteria phage RB49], NP_891733.1	3e-26				0	_	50	18.64 kDa	96252	96404	+
W115_179	gp24 head vertex protein	gp24 head vertex protein [Enterobacteria phage Phi1], YP_001469509.1	0	Major capsid protein Gp23	Capsid vertex protein (IPR038999)		0	_	413	34.12 kDa	96489	97730	+
W115_178	hypothetical protein	hypothetical protein RB49p164 [Enterobacteria phage RB49], NP_891735.1	4e-144				0	_	195	37.95 kDa	98318	97731	-
W115_177	hypothetical protein	hypothetical protein phi1p165 [Enterobacteria phage Phi1], YP_001469511.1	2e-102				0	_	145	64.80 kDa	99169	98732	-
W115_176	phage T4, Gp24.3 protein	gp24.3 conserved hypothetical protein [Enterobacteria phage RB49], NP_891737.1	2e-58	Protein of unknown function (DUF2774)	Bacteriophage T4, Gp24.3 (IPR021404)		0	_	91	19.45 kDa	99491	99216	-
W115_175	hypothetical membrane protein	hypothetical protein RB49p167 [Enterobacteria phage RB49], NP_891738.1	0				2	_	65	42.20 kDa	99688	99491	-
W115_174	Hoc head outer capsid protein	Hoc head outer capsid protein [Enterobacteria phage RB49], NP_891739.1	0	Immunoglobulin domain	Putative Ig (IPR008009)		0	_	404	29.71 kDa	101103	99889	-
W115_173	inhibitor of prohead protease	inhibitor of prohead protease [Shigella phage Sf20], AUV63859.1	3e-174		Bacteriophage T4, inh (IPR016594)		0	_	241	23.91 kDa	101369	102094	-
W115_172	UvsW	UvsW RNA-DNA and DNA-DNA helicase ATPase [Enterobacteria phage Phi1], YP_001469517.1	0	Type III restriction enzyme, res subunit	Helicase superfamily 1/2, ATP-binding domain (IPR014001) Helicase/UvrB, N-terminal (IPR006935), Helicase, C-terminal (IPR001650)		0	_	500	14.69 kDa	102165	103667	+
W115_171	UvsW	UvsW.1 conserved hypothetical protein [Enterobacteria phage Phi1], YP_001469518.1		ATP-dependant DNA helicase UvsW	DNA helicase, ATP-dependent, UvsW (IPR020975)		0	_	78	15.79 kDa	103711	103947	+
W115_170	UvsY.2	UvsY.-2 conserved hypothetical protein [Enterobacteria phage RB49], NP_891743.1	1e-33	Protein of unknown function (DUF2685)	Protein of unknown function DUF2685 (IPR024362)		0	_	58	6.49 kDa	104011	104187	-
W115_169	UvsY	UvsY [Enterobacteria phage RB49], NP_891744.1	1e-92	Recombination, repair and ssDNA binding protein UvsY	Recombination, repair and ssDNA binding protein UvsY (IPR021289)		0	_	135	9.13 kDa	104616	104209	-
W115_168	gp25 base plate wedge subunit	gp25 base plate wedge subunit [Enterobacter phage CC31], YP_004010048.1	4e-52	Gene 25-like lysozyme	Gp25-like family (IPR040471)		0	_	128	57.73 kDa	105050	104664	-
W115_167	baseplate hub subunit	baseplate hub subunit [Escherichia phage JSE], YP_002922253.1	2e-151	T4 bacteriophage base plate protein	Baseplate hub assembly protein, bacteriophage T4-like (IPR024364)		0	_	209	27.51 kDa	105688	105059	-
W115_166	gp51 baseplate hub assembly catalyst	gp51 baseplate hub assembly catalyst [Enterobacteria phage Phi1], YP_001469523.1	0	T4 bacteriophage base plate protein	Baseplate hub assembly protein, bacteriophage T4-like (IPR024364)		0	_	256	45.58 kDa	105759	106529	+
W115_165	gp27 baseplate hub subunit	gp27 baseplate hub subunit [Enterobacteria phage Phi1], YP_001469524.1	0	Baseplate structural protein, domain 1	Bacteriophage T4, Gp27, baseplate hub, N-terminal (IPR015181), Bacteriophage T4, Gp27, baseplate hub, C-terminal (IPR015180)		0	_	369	7.36 kDa	106507	107616	+
W115_164	gp28 baseplate hub distal subunit	gp28 baseplate hub distal subunit [Enterobacteria phage RB49], NP_891749.1	1e-123	Baseplate hub distal subunit	Bacteriophage baseplate structural protein Gp28 (IPR024342)		0	_	172	10.56 kDa	107616	108134	+
W115_163	baseplate hub subunit, tail length determinator	baseplate hub subunit, tail length determinator [Shigella phage Sf20], AUV63869.1	0		_	Spike glycoprotein; Spike protein, 6-helical bundle, post-fusion; 1.861A {Human coronavirus 229E}	0	_	577	16.29 kDa	108131	109864	+
W115_162	gp48 baseplate tail tube cap	gp48 baseplate tail tube cap [Enterobacteria phage Phi1], YP_001469527.1	0	Tail-tube assembly protein	Baseplate tail-tube protein gp48, T4-like virus (IPR024389)		0	_	352	22.26 kDa	109864	110922	+
W115_161	baseplate tail tube initiator	baseplate tail tube initiator [Escherichia phage ECD7], YP_009602146.1	0	T4-like virus tail tube protein gp19	Bacteriophage T4, Gp19, tail tube (IPR010667)		0	_	310	45.64 kDa	110922	111854	+
W115_160	hypothetical lipoprotein	hypothetical protein RB49p182 [Enterobacteria phage RB49], NP_891753.1	4e-110				0	yes	161	5.84 kDa	112371	111886	-
W115_159	ADP-ribosyltransferase	RNA polymerase-ADP-ribosyltransferase [Escherichia phage vB_EcoM_PHB13], QBQ74333.1	0	ADP-ribosyltransferase exoenzyme	ADP ribosyltransferase (IPR003540)		0	_	274	6.74 kDa	113192	112368	-
W115_158	ADP-ribosyltransferase	putative ADP-ribosyltransferase [Escherichia phage vB_EcoM_G37-3], QBO64784.1	0	ADP-ribosyltransferase exoenzyme	NAD--protein ADP-ribosyltransferase Alt (IPR016225), ADP ribosyltransferase (IPR003540)		0	_	683	56.62 kDa	115322	113271	-
W115_157	hypothetical protein	hypothetical protein phi1p185 [Enterobacteria phage Phi1], YP_001469532.1	2e-41				0	_	70	29.53 kDa	115602	115390	-
W115_156	hypothetical protein	hypothetical protein G5211_00190 [Escherichia phage vB_EcoM_G5211], QBO66431.1	2e-31				0	_	59	25.21 kDa	115853	115674	-
W115_155	DUF262 domain protein	hypothetical protein EpJSE_00194 [Escherichia phage JSE], YP_002922266.1	8e-125	Protein of unknown function DUF262	Domain of unknown function DUF262 (IPR004919)		0	_	172	15.45 kDa	116441	115923	-
W115_154	hypothetical protein	hypothetical protein RB49p188 [Enterobacteria phage RB49], NP_891759.1	3e-76				0	_	109	8.93 kDa	116772	116443	-
W115_153	hypothetical protein	hypothetical protein ECD7_00189 [Escherichia phage ECD7], YP_009602153.1	1e-166				0	_	223	60.52 kDa	117443	116772	-
W115_152	hypothetical protein	hypothetical protein RB49p189.1 [Enterobacteria phage RB49], YP_001883326.1	2e-48				0	_	81	18.41 kDa	117730	117485	-
W115_151	hypothetical protein	hypothetical protein RB49p190 [Enterobacteria phage RB49], NP_891761.1	5e-53				0	_	83	72.58 kDa	117978	117727	-
W115_150	hypothetical protein	hypothetical protein phi1p191 [Enterobacteria phage Phi1], YP_001469539.1	7e-32				0	_	55	69.62 kDa	118229	118062	-
W115_149	hypothetical protein	hypothetical protein RB49p193 [Enterobacteria phage RB49], NP_891764.1	1e-60				0	_	93	18.80 kDa	118587	118306	-
W115_148	hypothetical protein	hypothetical protein ECD7_00193 [Escherichia phage ECD7], YP_009602157.1	1e-59				0	_	89	32.35 kDa	118930	118661	-
W115_147	hypothetical protein	hypothetical protein RB49p195 [Enterobacteria phage RB49], NP_891766.1	5e-56				0	_	84	28.49 kDa	119305	119051	-
W115_146	hypothetical protein	hypothetical protein phi1p197 [Enterobacteria phage Phi1], YP_001469542.1	3e-67				0	_	102	33.53 kDa	119867	119559	-
W115_145	hypothetical protein	hypothetical protein RB49p198 [Enterobacteria phage RB49], NP_891769.1	8e-63				0	_	95	64.32 kDa	120205	119918	-
W115_144	hypothetical protein	hypothetical protein G5211_00200 [Escherichia phage vB_EcoM_G5211], QBO66441.1	3e-60				0	_	92	49.79 kDa	120565	120287	-
W115_143	hypothetical protein	hypothetical protein RB49p200 [Enterobacteria phage RB49], NP_891771.1	5e-72				0	_	123	23.32 kDa	120941	120570	-
W115_142	hypothetical protein	hypothetical protein RB49p202 [Enterobacteria phage RB49], NP_891773.1	2e-58				0	_	87	66.65 kDa	121333	121070	-
W115_141	hypothetical protein	hypothetical protein RB49p203 [Enterobacteria phage RB49], NP_891774.1	2e-62				0	_	92	30.48 kDa	121592	121314	-
W115_140	hypothetical protein	hypothetical protein RB49p204 [Enterobacteria phage RB49], NP_891775.1	1e-34				0	_	59	31.69 kDa	121784	121605	-
W115_139	hypothetical protein	hypothetical protein G2248_00206 [Escherichia phage vB_EcoM_G2248], QBO62361.1	2e-32				0	_	55	13.46 kDa	122016	121849	-
W115_138	hypothetical protein	hypothetical protein ECD7_00203 [Escherichia phage ECD7], YP_009602167.1	3e-66				0	_	97	9.91 kDa	122378	122085	-
W115_137	hypothetical protein	hypothetical protein ECD7_00204 [Escherichia phage ECD7], YP_009602168.1	6e-39				0	_	63	37.65 kDa	122586	122395	-
W115_136	hypothetical protein	hypothetical protein [Escherichia phage vB_EcoM_PHB13], QBQ74311.1	1e-64				0	_	100	119.26 kDa	122946	122644	-
W115_135	hypothetical protein	hypothetical protein RB49p209 [Enterobacteria phage RB49], NP_891780.1	2e-33				0	_	59	70.78 kDa	123143	122964	-
W115_134	hypothetical protein	hypothetical protein phi1p210 [Enterobacteria phage Phi1], YP_001469555.1	8e-69				0	_	103	10.19 kDa	123526	123215	-
W115_133	HNH endonuclease	HNH endonuclease [Escherichia phage vB_EcoM_PHB13], QBQ74307.1	1e-109	HNH endonuclease	_		0	_	158	29.09 kDa	124089	123613	-
W115_132	DNA ligase	DNA ligase [Shigella phage Sf20], AUV63901.1	0	ATP dependent DNA ligase domain	DNA ligase, ATP-dependent, central (IPR012310)		0	_	498	21.07 kDa	125578	124082	-
W115_131	Phage T4, Y12G protein	gp30.3 conserved hypothetical protein [Enterobacteria phage RB49], NP_891785.1	1e-114	Bacteriophage protein GP30.3	Bacteriophage T4, Y12G (IPR012596)		0	_	159	66.27 kDa	126044	125565	-
W115_130	hypothetical protein	hypothetical protein RB49p215 [Enterobacteria phage RB49], NP_891786.1	1e-30				0	_	54	21.82 kDa	126198	126034	-
W115_129	head assembly cochaperone with GroEL	head assembly cochaperone with GroEL [Escherichia phage ECD7], YP_009602176.1	3e-65	Chaperonin 10 Kd subunit	Bacteriophage T4, Gp31, chaperonin-GroEL (IPR016416)		0	_	107	18.96 kDa	126603	126280	-
W115_128	WYL domain containing protein	gp31.1 conserved hypothetical protein [Enterobacteria phage RB49], NP_891788.1	2e-70	WYL_2, Sm-like SH3 beta-barrel fold	WYL domain containing protein (IPR024401)		0	_	104	31.18 kDa	126959	126645	-
W115_127	dCMP deaminase	dCMP deaminase [Enterobacteria phage RB49], NP_891789.1	2e-121	Cytidine and deoxycytidylate deaminase zinc-binding region	Deoxycytidylate deaminase (IPR016473)		0	_	168	9.73 kDa	127458	126952	-
W115_126	hypothetical protein	hypothetical protein G2494_00224 [Escherichia phage vB_EcoM_G2494], QBO63185.1	4e-42				0	_	67	22.20 kDa	127683	127480	-
W115_125	putative polynucleotide kinase	putative polynucleotide kinase [Escherichia phage vB_EcoM_G2248], QBO62377.1	0	AAA domain	P-loop containing nucleoside triphosphate hydrolase (IPR027417), HAD-like superfamily (IPR036412		0	_	292	24.50 kDa	128561	127683	-
W115_124	hypothetical membrane protein	outer membrane lipoprotein [Escherichia phage vB_EcoM_PHB13], QBQ74297.1	1e-104		_		2	_	150	9.75 kDa	129013	128561	-
W115_123	hypothetical membrane protein	spanin [Phage NC-G], QBP35568.1	4e-08				1	_	107	17.84 kDa	129333	129010	-
W115_122	putative RNA ligase	putative RNA ligase [Escherichia phage vB_EcoM_G2494], QBO63189.1	0	RNA ligase	Bacteriophage T4 RNA ligase Rnl1 (IPR012648)		0	_	372	14.66 kDa	130496	129378	-
W115_121	endonuclease II	endonuclease II [Enterobacteria phage RB49], NP_891795.1	4e-109		Bacteriophage T4, DenA, endonuclease II (IPR016413)		0	_	153	5.40 kDa	130944	130483	-
W115_120	hypothetical protein	hypothetical protein RB49p225 [Enterobacteria phage RB49], NP_891796.1	4e-91				0	_	132	7.80 kDa	131393	130995	-
W115_119	hypothetical protein	hypothetical protein RB49p226 [Enterobacteria phage RB49], NP_891797.1	2e-26				0	_	49	8.87 kDa	131613	131464	-
W115_118	hypothetical protein	hypothetical protein RB49p227 [Enterobacteria phage RB49], NP_891798.1	3e-46				0	_	72	6.97 kDa	131899	131681	-
W115_117	hypothetical protein	hypothetical protein RB49p228 [Enterobacteria phage RB49], NP_891799.1	4e-45				0	_	72	8.51 kDa	132186	131968	-
W115_116	3'-phosphatase	3'-phosphatase [Escherichia phage vB_EcoM_PHB13], QBQ74289.1	9e-113		HAD-like superfamily (IPR036412)		0	_	158	6.73 kDa	132763	132287	-
W115_115	aerobic NDP reductase small subunit	aerobic NDP reductase small subunit [Enterobacteria phage RB49], NP_891801.1	0	Ribonucleotide reductase, small chain	Ribonucleotide reductase small subunit (IPR033909)		0	_	386	8.56 kDa	133920	132760	-
W115_114	hypothetical protein	hypothetical protein RB49p231 [Enterobacteria phage RB49], NP_891802.1	7e-32				0	_	55	7.51 kDa	134103	133936	-
W115_113	hypothetical protein	hypothetical protein RB49p232 [Enterobacteria phage RB49], NP_891803.1	2e-33				0	_	57	7.21 kDa	134276	134103	-
W115_112	hypothetical protein	hypothetical protein RB49p233 [Enterobacteria phage RB49],	1e-31				0	_	55	12.36 kDa	134443	134276	-
W115_111	aerobic NDP reductase large subunit	aerobic NDP reductase large subunit [Enterobacteria phage RB49], NP_891805.1	0	Ribonucleotide reductase, barrel domain	Ribonucleoside-diphosphate reductase large subunit (IPR039718)		0	_	747	6.63 kDa	136755	134512	-
W115_110	thymidylate synthase	putative thymidylate synthase [Escherichia phage vB_EcoM_G5211], QBO66472.1	0	Thymidylate synthase	Thymidylate synthase (IPR000398)		0	_	406	5.72 kDa	138044	136824	-
W115_109	dihydrofolate reductase	dihydrofolate reductase [Shigella phage Sf20], AUV63925.1	3e-134	Dihydrofolate reductase	Dihydrofolate reductase domain (IPR001796)		0	_	189	7.33 kDa	138948	138379	-
W115_108	hypothetical protein	hypothetical protein G5211_00234 [Escherichia phage vB_EcoM_G5211], QBO66475.1	7e-75				0	_	109	11.98 kDa	139293	138964	-
W115_107	hypothetical protein	hypothetical protein G37_3_00240 [Escherichia phage vB_EcoM_G37-3], QBO64838.1	1e-96				0	_	338	5.80 kDa	140357	139341	-
W115_106	single strand-binding protein	single strand-binding protein [Escherichia phage JSE], YP_002922316.1	0	gp32 DNA binding protein like	Bacteriophage T4, Gp32, single-stranded DNA-binding (IPR012339)		0	_	322	6.49 kDa	141446	140478	-
W115_105	DNA helicase loader	gp59 loader of gp41 DNA helicase [Enterobacteria phage Phi1], YP_001469585.1	8e-166	T4 gene Gp59 loader of gp41 DNA helicase	Bacteriophage T4, Gp59, helicase assembly protein (IPR008944)		0	_	226	7.86 kDa	142187	141507	-
W115_104	late promoter transcription accessory protein	late promoter transcription accessory protein [Escherichia phage ECD7], YP_009602201.1	5e-54	Phage late-transcription coactivator	Phage late-transcription coactivator (IPR031836)		0	_	84	6.91 kDa	142451	142197	-
W115_103	putative double-stranded DNA binding protein	putative double-stranded DNA binding protein [Escherichia phage vB_EcoM_G2494] , QBO63210.1	7e-59	Transcriptional regulator DsbA	Double-stranded DNA-binding protein (IPR020313)		0	_	91	14.75 kDa	142719	142444	-
W115_102	hypothetical protein	hypothetical protein phi1p245 [Enterobacteria phage Phi1], YP_001469588.1	1e-141	CYTH domain	CYTH domain (IPR023577)		0	_	199	18.20 kDa	143323	142724	-
W115_101	ribonuclease H	ribonuclease [Escherichia phage ECD7], YP_009602204.1	0	T4 RNase H, C terminal	T4 RNase H, C-terminal (IPR036276)		0	_	315	4.81 kDa	144281	143334	-
W115_100	hypothetical protein	hypothetical protein RB49p247 [Enterobacteria phage RB49], NP_891818.1	1e-35				0	_	61	15.12 kDa	144469	144284	-
W115_99	large tail fiber proximal subunit	large tail fiber proximal subunit [Enterobacteria phage RB49], NP_891819.1	0			Long-tail fiber proximal subunit; VIRAL PROTEIN, CAUDOVIRALES, MYOVIRIDAE; HET: MSE, PO4, GOL; 1.9A {Enterobacteria phage T4}	0	_	1246	26.96 kDa	144544	148284	+
W115_98	hinge long tail fiber protein proximal connector	Putative hinge long tail fiber proximal connector [Enterobacteria phage GEC-3S], YP_009118933.1	0		Galactose-binding-like domain superfamily (IPR008979)		0	_	379	7.26 kDa	148318	149457	+
W115_97	gp36 hinge connector of long tail fiber distal connector	gp36 hinge connector of long tail fiber distal connector [Enterobacteria phage Phi1], YP_001469593.1	0	Phage T4 tail fibre	Tail fibre protein p36 (IPR005601)		0	_	496	9.73 kDa	149659	151149	+
W115_96	large distal tail fiber subunit	large distal tail fiber subunit [Enterobacteria phage RB49], NP_891822.1	0	Chaperone of endosialidase	Intramolecular chaperone auto-processing domain (IPR030392)		0	_	971	13.19 kDa	151220	154135	+
W115_95	hypothetical protein	hypothetical protein [Escherichia coli], WP_089590858.1	4e-51				0	_	79	16.69 kDa	154178	154417	+
W115_94	holin	holin lysis mediator [Escherichia phage ECD7], YP_009602211.1	1e-158	Bacteriophage T holin	Bacteriophage T4, GpT, holin (IPR020982)		1	_	218	21.85 kDa	154451	155107	+
W115_93	hypothetical protein	hypothetical protein RB49p255 [Enterobacteria phage RB49], NP_891826.1	6e-55				0	_	82	13.69 kDa	155392	155144	-
W115_92	hypothetical protein	hypothetical protein RB49p256 [Enterobacteria phage RB49], NP_891827.1	5e-71				0	_	107	16.59 kDa	155712	155389	-
W115_91	hypothetical protein	hypothetical protein phi1p256.1 [Enterobacteria phage Phi1], YP_001469599.1	1e-18				0	_	41	7.64 kDa	155824	155699	-
W115_90	hypothetical protein	hypothetical protein Sf20_gp125 [Shigella phage Sf20], AUV63944.1	3e-74				0	_	110	8.58 kDa	156159	155827	-
W115_89	hypothetical protein	hypothetical protein RB49p258 [Enterobacteria phage RB49], NP_891829.1	6e-75				0	_	110	11.28 kDa	156504	156172	-
W115_88	hypothetical protein	hypothetical protein phi1p259 [Enterobacteria phage Phi1], YP_001469602.1	3e-85				0	_	122	22.18 kDa	156881	156513	-
W115_87	hypothetical protein	hypothetical protein ECD7_00252 [Escherichia phage ECD7], YP_009602216.1	2e-39				0	_	63	11.42 kDa	157083	156892	-
W115_86	hypothetical protein	hypothetical protein RB49p261 [Enterobacteria phage RB49], NP_891832.1	9e-62				0	_	97	15.10 kDa	157400	157107	-
W115_85	hypothetical protein	hypothetical protein RB49p262 [Enterobacteria phage RB49], NP_891833.1	0				0	_	252	7.62 kDa	158170	157412	-
W115_84	hypothetical protein	hypothetical protein ECD7_00255 [Escherichia phage ECD7], YP_009602219.1	2e-29				0	_	51	13.10 kDa	158395	158240	-
W115_83	hypothetical protein	hypothetical protein RB49p264 [Enterobacteria phage RB49], NP_891835.1	0.9714				0	_	70	13.18 kDa	158678	158466	-
W115_82	hypothetical protein	hypothetical protein [Escherichia phage vB_EcoM_PHB13],QBQ74256.1	2e-47				0	_	80	10.35 kDa	158987	158745	-
W115_81	hypothetical membrane protein	hypothetical protein BN201_0266 [Enterobacteria phage GEC-3S], YP_009118949.1	2e-33				1	_	74	8.12 kDa	159252	159028	-
W115_80	hypothetical protein	hypothetical protein BN201_0267 [Enterobacteria phage GEC-3S], YP_009118950.1	2e-30				0	_	56	25.49 kDa	159419	159249	-
W115_79	hypothetical protein	hypothetical protein [Escherichia virus KFS-EC], AXF53300.1	2e-59				0	_	90	11.34 kDa	159696	159424	-
W115_78	hypothetical protein	hypothetical protein Sf20_gp135 [Shigella phage Sf20], AUV63954.1	7e-92				0	_	131	7.39 kDa	160202	159807	-
W115_77	hypothetical protein	hypothetical protein [Escherichia virus KFS-EC], AXF53302.1	8e-41				0	_	67	16.69 kDa	160398	160195	-
W115_76	putative DNA topoisomerase 4 subunit A	putative DNA topoisomerase 4 subunit A [Escherichia phage vB_EcoM_G2494], QBO63237.1	0	DNA gyrase/topoisomerase IV, subunit A	DNA topoisomerase, type IIA, subunit A/C-terminal (IPR002205)		0	_	448	9.50 kDa	161747	160401	-
W115_75	hypothetical membrane protein	hypothetical protein RB49p270 [Enterobacteria phage RB49], NP_891841.1	2e-80				2	_	120	7.50 kDa	162117	161755	-
W115_74	hypothetical protein	hypothetical protein G2248_00274 [Escherichia phage vB_EcoM_G2248], QBO62429.1	7e-62				0	_	97	10.13 kDa	162413	162120	-
W115_73	hypothetical protein	hypothetical protein [Escherichia phage vB_EcoM_PHB13], QBQ74248.1	9e-72				0	_	108	13.25 kDa	162785	162459	-
W115_72	rIIB protein	rIIB protein [Shigella phage Sf20], AUV63960.1	0		_		0	_	330	7.94 kDa	163792	162800	-
W115_71	DNA binding HTH domain protein	hypothetical protein RB49p274 [Enterobacteria phage RB49], NP_891845.1	4e-21	CENP-B N-terminal DNA-binding domain	DNA binding HTH domain, Psq-type (IPR007889)		0	_	43	4.98 kDa	163986	163855	-

## Sheet: Table S9
Table S9. Annotation of Escherichia phage I29
ORF	Annotated function	BlastP	E-value	Interproscan	HHpred	TMHMM	LipoP	Length (aa no.)	Molecular weigth (kDa)	start	stop	strand
I29_1	phage rIIA lysis inhibitor	putative rIIA [Escherichia phage JES2013], YP_008530246.1	0	Histidine kinase/HSP90-like ATPase superfamily (IPR036890)		0	-	660	75.81	1983	1	-
I29_2	cell wall hydrolase	cell wall hydrolase [Escherichia coli], WP_015991705.1	3e-122	Cell wall hydrolase SleB, domain 1 (IPR042047)		0	-	166	19.02	2480	1980	-
I29_3	hypothetical protein	hypothetical protein [Escherichia coli], WP_015991704.1	2e-87			0	-	126	14.64	2910	2530	-
I29_4	hypothetical protein	MoxR ATPase [Escherichia phage FFH2], YP_009030913.1	0	_		0	-	394	43.36	4104	2920	-
I29_5	hypothetical protein	hypothetical protein [Escherichia coli], WP_015991707.1	3e-59			0	-	89	10.82	4373	4104	-
I29_6	hypothetical protein	hypothetical protein [Escherichia phage V5], YP_002003508.1	3e-89			0	-	126	14.84	4798	4418	-
I29_7	hypothetical protein	hypothetical protein [Escherichia coli], WP_042852446.1	1e-54			0	-	85	9.78	5058	4801	-
I29_8	hypothetical protein	hypothetical protein [Escherichia coli], WP_042852445.1	8e-81			0	-	118	13.3	5414	5058	-
I29_9	hypothetical protein	hypothetical protein [Escherichia coli], WP_042852443.1	7e-62			0	-	90	10.17	5700	5428	-
I29_10	hypothetical protein	putative alpha 1-3 fucosyltransferase [Escherichia phage LL12], AXC42688.1	0			0	-	299	33.81	6602	5703	-
I29_11	hypothetical protein	putative anti-sigma factor [Escherichia phage 2 JES-2013] [Escherichia phage slur16] , YP_009177460.1	0	_	restriction endonuclease PacI; HNH restriction endonuclease, beta-beta-alpha-metal active; HET: SO4; 1.92A {Pseudomonas alcaligenes}	0	-	346	40.07	6682	7722	+
I29_12	VWA-like domain containing protein	putative anti-sigma factor [Escherichia phage APCEc02], YP_009030921.1	0	von Willebrand factor A-like domain superfamily (IPR036465), Putative metallopeptidase domain (IPR025154), VWA-like domain (IPR018698)		0	-	486	54.92	7756	9216	+
I29_13	hypothetical protein	hypothetical protein [Escherichia phage V5], YP_002003516.1	6e-53			0	-	85	9.41	9232	9489	+
I29_14	hypothetical protein	hypothetical protein [Escherichia coli], WP_015991717.1	1e-56			0	-	87	9.98	9489	9752	+
I29_15	hypothetical protein	hypothetical protein [Enterobacteria phage vB_EcoM-FV3] [Escherichia phage slur16], YP_009177464.1	1e-49			0	-	78	8.89	9754	9990	+
I29_16	hypothetical protein	hypothetical protein [Escherichia phage rv5] [Escherichia phage slur16], YP_009177465.1	2e-105			0	-	149	17.43	10007	10456	+
I29_17	hypothetical protein	hypothetical protein [Escherichia coli], WP_015991720.1	4e-54			0	-	81	9.3	10453	10698	+
I29_18	hypothetical protein	hypothetical protein [Escherichia phage rv5] [Escherichia phage slur16], YP_009177467.1	7e-136			0	-	188	21.32	10701	11267	+
I29_19	hypothetical protein	hypothetical protein [Escherichia coli], WP_015991722.1	5e-60			0	-	91	10.43	11327	11602	+
I29_20	hypothetical protein	hypothetical protein [Escherichia phage rv5] [Escherichia phage slur16], YP_009177469.1	3e-111			0	-	154	18.03	11605	12069	+
I29_21	hypothetical protein	hypothetical protein [Escherichia phage rv5] [Escherichia phage slur16], YP_009177470.1	2e-33			0	-	56	6.9	12075	12245	+
I29_22	hypothetical protein	hypothetical protein [Escherichia phage vB_EcoM_FFH2] [Escherichia phage slur16], YP_009177471.1	1e-87			0	-	126	14.16	12371	12751	+
I29_23	hypothetical protein	hypothetical protein [Escherichia phage rv5] [Escherichia phage slur16], YP_009177472.1	2e-96			0	-	135	15.46	12916	13323	+
I29_24	hypothetical protein	hypothetical protein [Escherichia coli], WP_015991728.1	8e-41			0	-	66	7.54	13327	13527	+
I29_25	Ig-like domain protein	Ig-like domain protein [Escherichia coli O157 typing phage 4], AKE45375.1	0	Invasin/intimin cell-adhesion fragments (IPR008964), PF02368 (Big_2)		0	-	1878	208.48	19212	13576	-
I29_26	tail fiber protein	tail fiber protein [Phage 203], ATW61377.1	0	_		0	-	581	62.65	21008	19263	-
I29_27	hypothetical protein	hypothetical protein [Escherichia coli], WP_015991731.1	5e-60			0	-	88	10.02	21284	21018	-
I29_28	putative tail fiber protein	tail fiber protein [Escherichia phage FFH2], YP_009030938.1	0	_	TAIL FIBER PROTEIN; VIRAL PROTEIN, CAUDOVIRALES, PODOVIRIDAE, BETA-HELIX; HET: TMO, 1PE; 1.9A {ENTEROBACTERIA PHAGE T7}	0	-	347	38.39	22339	21296	-
I29_29	putative structural protein	tail fiber protein [Escherichia phage vB_EcoM-Pr121LW], AXU22642.1	6e-67		Outer capsid protein sigma-1; cell attachment protein, reovirus sigma1; 2.101A {Mammalian orthoreovirus 1 Lang}	1	-	104	11.92	22743	22429	-
I29_30	tail fiber assembly protein	putative tail fiber assembly protein [Escherichia phage FV3],	2e-140	Bacteriophage T4, Gp38, tail fibre assembly (IPR003458)		0	-	194	22.57	23339	22755	-
I29_31	putative tail fiber protein	putative tail fiber protein [Escherichia phage V5], YP_002003535.1	0	_	TAIL FIBER PROTEIN; VIRAL PROTEIN, CAUDOVIRALES, PODOVIRIDAE, BETA-HELIX; HET: TMO, 1PE; 1.9A {ENTEROBACTERIA PHAGE T7	0	-	346	38.33	24394	23354	-
I29_32	CalX-like domain containing protein	Capsid and scaffold protein [Phage 203], ATW61382.1	0	CalX-like domain superfamily (IPR038081)		0	-	690	79.11	26479	24407	-
I29_33	hypothetical protein	hypothetical protein [Escherichia coli],	WP_097434486.1			0	-	228	25.34	27165	26479	-
I29_34	hypothetical protein	putative baseplate component [Escherichia phage JES2013], YP_008530280.1	8e-40	_		0	-	74	7.95	27401	27177	-
I29_35	baseplate protein	putative baseplate component [Escherichia phage FFH2], YP_009030944.1	0	Baseplate protein J-like (IPR006949)		0	-	426	47.49	28668	27388	-
I29_36	putative tail protein	putative tail fiber protein [Escherichia phage FFH2], YP_009030945.1	0	Domain of unknown function DUF1983 (IPR015406)		0	-	1199	131.65	32373	28774	-
I29_37	hypothetical protein	putative peptidase [Escherichia phage CAjan], YP_009196811.1	2e-38	_		0	-	141	16.68	32798	32373	-
I29_38	hypothetical protein	putative capsid and scaffold protein [Escherichia phage vB_Eco_SLUR25], SOE45381.1	1e-39	_	Tail protein, 43 kDa; tail protein, structural genomics, PSI; 2.1A {Neisseria meningitidis MC58} SCOP: b.106.1.1	0	-	183	19.94	33349	32798	-
I29_39	tail protein	tail protein [Escherichia phage CAjan], YP_009196809.1	2e-20	_	Distal tail protein; phage protein, Crystallophore, Tb-Xo4, nucleation; HET: 7MT, EDO; 1.8A {Escherichia phage T5}	0	-	196	21.96	33941	33351	-
I29_40	putative tail protein	tail fiber protein [Phage 203], ATW61389.1	0	Tail spike TSP1/Gp66, N-terminal domain (IPR040775, Intramolecular chaperone auto-processing domain (IPR030392)		0	-	1266	138.63	37841	34041	-
I29_41	putative tail protein	putative tail fiber protein [Escherichia phage APCEc02], YP_009593710.1	0	_		0	-	865	97.75	40475	37878	-
I29_42	putative tail protein	putative tail fiber protein [Escherichia phage 4MG], YP_008857265.1	2e-60	Tail spike TSP1/Gp66, N-terminal domain (IPR040775)		0	-	222	24.18	41145	40477	-
I29_43	putative tail protein	putative tail lysozyme [Pectobacterium phage vB_PatM_CB7], ARB11502.1	1e-62	_	Baseplate wedge protein gp25; contractile sheath, baseplate, wedge, sheath; HET: MSE; 2.47A {Enterobacteria phage T4}	0	-	238	27.54	41871	41155	-
I29_44	putative tail protein	putative baseplate assembly protein [Escherichia phage 4MG], YP_008857267.1	2e-91	Phage protein Gp138 N-terminal domain (IPR041599)		0	-	225	24.5	42561	41884	-
I29_45	hypothetical protein	hypothetical protein ECTP14_02246 [Escherichia coli O157 typing phage 14], AKE47022.1	0			0	-	334	37	43565	42561	-
I29_46	hypothetical protein	hypothetical protein [Escherichia coli], WP_042852567.1	1e-87			0	-	126	14.84	43945	43565	-
I29_47	hypothetical protein	hypothetical protein [Escherichia phage V5], YP_002003550.1	0			0	-	294	32.77	44842	43958	-
I29_48	tape measure protein	tape measure protein [Escherichia coli], WP_097434601.1	0	Caudovirus, tape measure, N-terminal (IPR013491)		0	-	778	85.59	47283	44947	-
I29_49	hypothetical protein	hypothetical protein [Escherichia coli], WP_016060495.1	1e-51			0	-	82	9.65	47586	47338	-
I29_50	hypothetical protein	hypothetical protein APCEc02_168 [Escherichia phage APCEc02], YP_009593701.1	3e-110			0	-	157	17.25	48071	47598	-
I29_51	putative tail protein	putative structural protein [Acinetobacter phage ABPH49], AXN57734.1	4e-69	Bacteriophage rv5, Orf52 (IPR021695)	Major tail protein V; gpV, Bacteriophage Lambda, Major tail; NMR {Enterobacteria phage lambda}	0	-	157	17.15	48707	48234	-
I29_52	putative tail shealth protein	tail sheath protein [Escherichia phage Murica], YP_009593896.1	0	Protein of unknown function DUF3383 (IPR021808)	sheath, tube; pyocin, bacteriocin, sheath, tube, STRUCTURAL; 3.5A {Pseudomonas aeruginosa}	0	-	458	50.33	50094	48718	-
I29_53	putative structural protein	structural protein [Eschericha phage vB_EcoM-ECP26], QDB73493.1	2e-132	_	PORTAL PROTEIN, 15 PROTEIN, HEAD; VIRAL PROTEIN, VIRAL INFECTION, TAILED; 7.2A {BACILLUS PHAGE SPP1}	0	-	183	20.36	50718	50167	-
I29_54	hypothetical protein	hypothetical protein ECP26DNA_00077 [Eschericha phage vB_EcoM-ECP26], QDB73494.1	4e-100			0	-	141	15.95	51143	50718	-
I29_55	hypothetical protein	hypothetical protein CPT_Murica55 [Escherichia phage Murica], YP_009593899.1	2e-110			0	-	152	17.2	51618	51160	-
I29_56	hypothetical protein	hypothetical protein [Escherichia phage FFH2], YP_009030966.1	9e-147			0	-	206	23.46	52292	51672	-
I29_57	hypothetical protein	hypothetical protein CPT_Murica57 [Escherichia phage Murica], YP_009593901.1	0			0	-	281	30.86	53197	52352	-
I29_58	major capsid protein	putative major head protein [Escherichia phage FV3], YP_007006230.1	0	Major capsid protein GpE (IPR005564)		0	-	336	37.91	54288	53278	-
I29_59	head stabilization/decoration protein	head stabilization/decoration protein [Escherichia phage Murica], YP_009593903.1	3e-86	_	Head decoration protein; SHP, Viral protein; 1.5A {Enterobacteria phage P21} SCOP: b.85.2.1	0	-	129	13.65	54726	54337	-
I29_60	hypothetical protein	head stabilization/decoration protein [Escherichia phage vB_EcoM-ECP32], QDB73688.1	0	_	_	0	-	325	36.65	55724	54747	-
I29_61	putaitve prohead core protein protease	portal protein [Pectobacterium phage vB_PatM_CB7], ARB11479.1	6e-44		Prohead core protein protease (E.C.3.4.99.-); protease pentamer, phage T4, prohead; 1.943A {Enterobacteria phage T4}	0	-	134	14.83	56128	55724	-
I29_62	putative portal protein	structural protein [Pectobacterium phage vB_PatM_CB7], ARB11478.1	0		Portal protein; G20C, portal protein, bacteriophage, transport; 1.9A {Thermus phage P7426}	0	-	518	57.09	57767	56211	-
I29_63	terminase large subunit	terminase large subunit [Escherichia phage V5], YP_002003567.1	0	Terminase large subunit, T4likevirus-type (IPR004921), Terminase, large subunit gp17-like (IPR035421)		0	-	515	58.62	59415	57868	-
I29_64	O-spanin	O-spanin [Escherichia phage LL12], AXC42743.1	1e-60			0	yes	95	10.44	59702	59415	-
I29_65	I-spanin	I-spanin [Escherichia phage vB_EcoM-ECP32], QDB73693.1	4e-85			1	-	132	15.13	60097	59699	-
I29_66	hypothetical protein	hypothetical protein [Escherichia coli], WP_097434590.1	2e-58			0	-	89	10.37	60472	60203	-
I29_67	hypothetical protein	hypothetical protein [Escherichia coli], WP_015991771.1	5e-75			0	-	112	13.1	61766	61428	-
I29_68	hypothetical protein	hypothetical protein ECP26DNA_00098 [Eschericha phage vB_EcoM-ECP26], QDB73510.1	1e-13			0	-	32	3.66	62114	62016	-
I29_69	hypothetical protein	hypothetical protein [Escherichia coli], WP_015991772.1	3e-52			0	-	80	9.25	62353	62111	-
I29_70	hypothetical protein	hypothetical protein CPT_Murica69 [Escherichia phage Murica], YP_009593913.1	1e-37			0	-	62	7.11	62618	62430	-
I29_71	hypothetical protein	hypothetical protein EdH4_00142 [Escherichia phage EdH4], QBO61417.1	7e-140			0	-	192	22.48	63207	62629	-
I29_72	hypothetical protein	putative transcriptional regulator [Escherichia phage vB_EcoM_FFH2], YP_009177520.1	2e-78	_		0	-	116	12.81	64219	63869	-
I29_73	putative phosphoesterase or phosphohydrolase	putative phosphoesterase or phosphohydrolase [Escherichia phage vB_EcoM_HdK5], QBQ78202.1	2e-136	Metallo-dependent phosphatase-like (IPR029052)		0	-	184	21.46	64821	64267	-
I29_74	NEDD4-binding protein 2 domain containing protein	AAA family ATPase [Escherichia coli], WP_015991778.1	1e-97	NEDD4-binding protein 2 (IPR026302)		0	-	136	15.76	65239	64829	-
I29_75	RNA ligase 1	RNA ligase 1 and tail attachment protein [Escherichia phage V5], YP_002003580.1	0	RNA ligase T4 Rnl1, N-terminal (IPR019039)		0	-	311	36.12	65340	66275	+
I29_76	hypothetical protein	RNA ligase 1 and tail attachment protein [Eschericha phage vB_EcoM-ECP26], QDB73518.1	8e-75	_	_	0	-	116	13.6	66272	66622	+
I29_77	putative Sir2-like protein	putative Sir2-like protein [Escherichia phage V5], YP_002003582.1	0	Sirtuin family (IPR003000)		0	-	253	28.57	66631	67392	+
I29_78	hypothetical protein	hypothetical protein CPT_Murica77 [Escherichia phage Murica], YP_009593921.1	3e-174			0	-	237	27.26	67406	68119	+
I29_79	hypothetical protein	hypothetical protein HdK5_00158 [Escherichia phage vB_EcoM_HdK5], QBQ78208.1	3e-68			0	-	102	12.14	68182	68490	+
I29_80	hypothetical protein	hypothetical protein [Escherichia phage rv5] [Escherichia phage slur16], YP_009177528.1	3e-59			0	-	89	10.34	68477	68746	+
I29_81	DNA ligase	putative DNA ligase [Escherichia phage vB_EcoM_HdK5], QBQ78210.1	0	DNA ligase, OB-like domain (IPR029319)		0	-	427	49.48	68746	70029	+
I29_82	lysozyme	lysozyme [Escherichia coli], WP_097434582.1	2e-111	Endolysin lambda type (IPR034691)		0	-	156	17.43	70154	70624	+
I29_83	hypothetical membrane protein	hypothetical protein [Escherichia coli], WP_015991787.1	1e-42			1	-	68	7.6	70688	70894	+
I29_84	putative HNH endonuclease	putative HNH endonuclease [Escherichia phage V5], YP_002003589.1	1e-111	_	HNH endonuclease; Thermophilic bacteriophage, HNH Endonuclease, DNA; 1.52A {Geobacillus virus E2}	0	-	154	17.78	70904	71368	+
I29_85	hypothetical protein	putative transposase [Escherichia phage JES2013], YP_009593928.1	3e-63	_	_	0	-	96	11.1	71361	71651	+
I29_86	hypothetical protein	hypothetical protein CPT_Murica85 [Escherichia phage Murica], YP_009593929.1	8e-70			0	-	102	11.86	71711	72019	+
I29_87	hypothetical protein	exodeoxyribonuclease [Escherichia phage LL12], AXC42766.1	0	_	Response regulator; Response regulator, regulation of transcription; HET: MSE; 1.95A {Thermotoga maritima} SCOP: l.1.1.1, c.23.1.0	0	-	379	43.28	72012	73151	+
I29_88	hypothetical protein	hypothetical protein [Escherichia coli], WP_042852535.1	6e-74			0	-	110	12.58	73151	73483	+
I29_89	Ribonuclease H superfamily protein	RNaseH [Eschericha phage vB_EcoM-ECP26], QDB73532.1	1e-151	Ribonuclease H superfamily (IPR036397)		0	-	209	23.4	73480	74109	+
I29_90	hypothetical protein	hypothetical protein [Escherichia coli], WP_042852533.1	3e-48			0	-	73	8.85	74605	74826	+
I29_91	putative DNA polymerase/exonuclease	putative DNA polymerase/exonuclease [Escherichia phage JES2013], YP_008530338.1	0	Ribonuclease H-like superfamily (IPR012337)		0	-	327	38.34	74839	75822	+
I29_92	putative DNA N6-adenine methyltransferase	putative DNA N6-adenine methyltransferase [Escherichia phage JES2013], YP_008530339.1	0	S-adenosyl-L-methionine-dependent methyltransferase (IPR029063)		0	-	272	30.92	75868	76686	+
I29_93	hypothetical protein	hypothetical protein [Escherichia phage FFH2], YP_009031004.1	2e-38			0	-	63	7.18	77135	77326	+
I29_94	hypothetical protein	hypothetical protein 203_0093 [Phage 203], ATW61444.1	7e-150			0	-	204	22.8	77326	77940	+
I29_95	putative 5'(3')-deoxyribonucleotidase	putative 5'(3')-deoxyribonucleotidase [Escherichia phage 4MG], YP_008857343.1	1e-55	5'(3')-deoxyribonucleotidase (IPR010708		0	-	197	22.87	77934	78527	+
I29_96	hypothetical protein	hypothetical protein V18_00104 [Escherichia phage V18], YP_009602329.1	2e-41			0	-	66	7.62	78529	78729	+
I29_97	thymidylate synthase	thymidylate synthase [Escherichia phage V5], YP_002003604.1	0	Thymidylate synthase ThyX (IPR003669)		0	-	327	37.66	78729	79712	+
I29_98	hypothetical protein	hypothetical protein CPT_Murica99 [Escherichia phage Murica], YP_009593943.1	1e-108			0	-	153	17.53	79811	80272	+
I29_99	hypothetical protein	hypothetical protein [Escherichia coli], WP_077828506.1	7e-49			0	-	76	8.96	80283	80513	+
I29_100	putative ribonucleotide triphosphate reductase alpha chain	putative ribonucleotide triphosphate reductase alpha chain [Escherichia phage JES2013] , YP_008530349.1	0	Ribonucleoside-diphosphate reductase large subunit (IPR039718)		0	-	771	87.3	80510	82825	+
I29_101	ribonucleoside diphosphate reductase beta chain	ribonucleoside diphosphate reductase beta chain [Escherichia phage V5], YP_002003608.1	0	Ribonucleotide reductase small subunit family (IPR000358)		0	-	362	41.85	82864	83952	+
I29_102	glutaredoxin 1	glutaredoxin 1 [Escherichia phage vB_EcoM-Pr121LW], AXU22566.1	4e-59	Glutaredoxin (IPR002109)		0	-	92	10.34	83956	84234	+
I29_103	anaerobic ribonucleoside-triphosphate reductase	anaerobic ribonucleoside-triphosphate reductase [Escherichia phage V5], YP_002003610.1	0	Ribonucleoside-triphosphate reductase, anaerobic (IPR012833)		0	-	712	79.67	84231	86369	+
I29_104	phage T5, ORF172 domain containing protein	GIY-YIG nuclease family protein [Escherichia coli], WP_097434567.1	4e-89	Bacteriophage T5, Orf172 DNA-binding (IPR018306)		0	-	310	35.62	86488	87420	+
I29_105	hypothetical protein	hypothetical protein [Escherichia phage slur12], CUL03106.1	3e-19			0	-	38	4.41	87473	87589	+
I29_106	anaerobic NTP reductase small subunit	anaerobic NTP reductase small subunit [Escherichia phage V5], YP_002003614.1	5e-55	Ribonucleoside-triphosphate reductase activating, anaerobic (IPR012837)		0	-	157	17.58	87586	88059	+
I29_107	hypothetical protein	hypothetical protein FV3_00110 [Escherichia phage FV3], YP_007006281.1				0	-	37	4.39	88124	88237	+
I29_108	hypothetical protein	hypothetical protein [Escherichia phage V5], YP_002003616.1	6e-77			0	-	116	13.26	88234	88584	+
I29_109	PhoH-like protein	PhoH-like protein [Escherichia phage vB_EcoM-ECP32], QDB73739.1	0	PhoH-like protein (IPR003714)		0	-	262	29.55	88623	89411	+
I29_110	hypothetical protein	hypothetical protein FV3_00113 [Escherichia phage FV3], YP_007006284.1	3e-68			0	-	103	11.91	89513	89824	+
I29_111	putative ClpP ATP-dependent protease subunit	putative ClpP ATP-dependent protease subunit [Escherichia phage JES2013], YP_008530359.1	0	Clp protease proteolytic subunit /Translocation-enhancing protein TepA (IPR023562)		0	-	349	38.5	89885	90934	+
I29_112	putative DNA N6-adenine methyltransferas	putative DNA methyltransferase [Escherichia phage vB_EcoM-Pr121LW], AXU22557.1	1e-128	S-adenosyl-L-methionine-dependent methyltransferase (IPR029063)		0	-	177	20.59	90986	91519	+
I29_113	hypothetical protein	hypothetical protein [Escherichia phage FFH2], YP_009031025.1	2e-63			0	-	94	10.22	91516	91800	+
I29_114	hypothetical protein	hypothetical protein [Escherichia coli], WP_097434562.1	1e-51			0	-	79	9.62	91835	92074	+
I29_115	hypothetical protein	hypothetical protein V18_00125 [Escherichia phage V18], YP_009602347.1	2e-89			0	-	133	14.3	92071	92472	+
I29_116	hypothetical protein	hypothetical protein Pr121lw_34 [Escherichia phage vB_EcoM-Pr121LW], AXU22553.1	2e-46			0	-	77	8.35	92512	92745	+
I29_117	hypothetical protein	hypothetical protein HdK5_00199 [Escherichia phage vB_EcoM_HdK5], QBQ78249.1	4e-126			0	-	174	20.93	92751	93275	+
I29_118	hypothetical membrane protein	hypothetical protein APCEc02_097 [Escherichia phage APCEc02], YP_009593630.1	5e-48			2	-	78	8.96	93306	93542	+
I29_119	hypothetical protein	hypothetical protein [Escherichia phage V5], YP_002003627.1	2e-28			0	-	50	5.77	93526	93678	+
I29_120	hypothetical protein	hypothetical protein FV3_00124 [Escherichia phage FV3], YP_007006295.1	2e-36			0	-	61	7.47	93762	93947	+
I29_121	hypothetical membrane protein	hypothetical protein [Escherichia phage 2 JES-2013] [Escherichia phage slur16], YP_009177571.1	7e-106			1	-	154	17.92	93950	94414	+
I29_122	hypothetical membrane protein	hypothetical protein FV3_00126 [Escherichia phage FV3], YP_007006297.1	2e-77			1	-	115	13.24	94475	94822	+
I29_123	hypothetical protein	hypothetical protein [Escherichia phage 2 JES-2013] [Escherichia phage slur16], YP_009177573.1	3e-63			0	-	95	10.88	94819	95106	+
I29_124	hypothetical protein	hypothetical protein [Enterobacteria phage vB_EcoM-FV3] [Escherichia phage slur16] , YP_009177574.1	6e-39			0	-	64	7.53	95103	95297	+
I29_125	hypothetical protein	hypothetical protein V18_00132 [Escherichia phage V18], YP_009602354.1	8e-38			0	-	61	7.23	95316	95501	+
I29_126	hypothetical protein	hypothetical protein Pr121lw_25 [Escherichia phage vB_EcoM-Pr121LW], AXU22544.1	3e-66			0	-	98	11.18	95597	95893	+
I29_127	hypothetical protein	hypothetical protein HdK5_00210 [Escherichia phage vB_EcoM_HdK5], QBQ78260.1	7e-61			0	-	93	10.85	95896	96177	+
I29_128	hypothetical protein	hypothetical protein ECP26DNA_00162 [Eschericha phage vB_EcoM-ECP26], QDB73574.1	4e-46			0	-	74	8.17	96177	96401	+
I29_129	hypothetical protein	hypothetical protein CPT_Murica129 [Escherichia phage Murica], YP_009593973.1	2e-53			0	-	84	9.32	96391	96645	+
I29_130	hypothetical protein	conserved hypothetical protein [Escherichia phage V5], YP_002003639.1	2e-93			0	-	132	15.06	96658	97056	+
I29_131	hypothetical protein	hypothetical protein EdH4_00203 [Escherichia phage EdH4], QBO61478.1	3e-58			0	-	96	10.6	97074	97364	+
I29_132	ribosome hibernation promotion factor-like protein	sigma 54 modulation factor [Escherichia phage FFH2], YP_009031044.1	3e-69	Ribosome hibernation promotion factor-like (IPR036567)		0	-	105	11.5	97447	97764	+
I29_133	hypothetical membrane protein	hypothetical protein Ec2_00137 [Escherichia phage JES2013], YP_008530382.1	2e-13			1	-	33	3.6	97774	97875	+
I29_134	hypothetical protein	hypothetical protein FV3_00138 [Escherichia phage FV3], YP_007006309.1	9e-56			0	-	89	9.89	97902	98171	+
I29_135	hypothetical protein	hypothetical protein [Escherichia phage V5], YP_002003644.1	2e-56			0	-	87	9.66	98263	98526	+
I29_136	hypothetical protein	hypothetical protein [Escherichia phage V5], YP_002003645.1	2e-74			0	-	110	12.13	98531	98863	+
I29_137	hypothetical protein	hypothetical protein Pr121lw_14 [Escherichia phage vB_EcoM-Pr121LW], AXU22533.1	1e-91			0	-	131	14.96	98863	99258	+
I29_138	hypothetical protein	hypothetical protein CPT_LL12_148 [Escherichia phage LL12], AXC42819.1	1e-49			0	-	85	9.48	99338	99595	+
I29_139	hypothetical protein	hypothetical protein V18_00145 [Escherichia phage V18], YP_009602367.1	4e-74			0	-	116	12.81	99596	99946	+
I29_140	hypothetical protein	hypothetical protein V18_00145 [Escherichia phage V18], YP_009602367.1	4e-74			0	-	109	12.14	99946	100275	+
I29_141	hypothetical protein	hypothetical protein [Escherichia phage FFH2], YP_009031051.1	4e-71			0	-	97	10.82	100275	100568	+
I29_142	hypothetical membrane protein	hypothetical protein [Escherichia phage V5], YP_002003652.1	2e-56			1	-	87	10.07	100658	100921	+
I29_143	hypothetical protein	hypothetical protein V18_00149 [Escherichia phage V18], YP_009602371.1	3e-51			0	-	83	9.35	101077	101328	+
I29_144	hypothetical protein	hypothetical protein FV3_00149 [Escherichia phage FV3], YP_007006320.1	2e-62			0	-	101	11.91	101357	101662	+
I29_145	hypothetical protein	hypothetical protein CPT_Murica145 [Escherichia phage Murica], YP_009593989.1	4e-71			0	-	108	12.53	101718	102044	+
I29_146	hypothetical protein	hypothetical protein [Escherichia phage rv5] [Escherichia phage slur16], YP_009177596.1	3e-67			0	-	99	11.5	102053	102352	+
I29_147	hypothetical protein	hypothetical protein [Escherichia phage FFH2], YP_009031058.1	3e-56			0	-	94	10.59	102727	102443	-
I29_148	hypothetical protein	hypothetical protein EdH4_00220 [Escherichia phage EdH4], QBO61495.1	1e-28			0	-	52	5.99	102767	102925	+
I29_149	hypothetical protein	hypothetical protein [Escherichia phage V5], YP_002003660.1	9e-44			0	-	71	7.98	103046	103261	+
I29_150	hypothetical protein	hypothetical protein CPT_Murica150 [Escherichia phage Murica], YP_009593994.1	7e-33			0	-	60	6.72	104042	103860	-
I29_151	hypothetical protein	hypothetical protein V18_00156 [Escherichia phage V18], YP_009602378.1	1e-97			0	-	139	16	106790	106371	-
I29_152	hypothetical protein	hypothetical protein [Escherichia coli], WP_042852495.1	2e-54			0	-	87	10.71	107198	106935	-
I29_153	hypothetical protein	hypothetical protein [Escherichia coli], WP_042852494.1	2e-60			0	-	90	10.42	107533	107261	-
I29_154	hypothetical protein	hypothetical protein CPT_Murica154 [Escherichia phage Murica], YP_009593998.1	2e-68			0	-	103	11.75	108059	107748	-
I29_155	hypothetical protein	hypothetical protein [Escherichia coli], WP_015991865.1	9e-36			0	-	63	7.25	108247	108056	-
I29_156	hypothetical protein	hypothetical protein [Escherichia coli], WP_097434536.1	1e-60			0	-	94	10.36	108677	108393	-
I29_157	hypothetical protein	hypothetical protein [Escherichia coli], WP_015991868.1	3e-43			0	-	71	8.15	108984	108769	-
I29_158	hypothetical membrane protein	hypothetical protein [Escherichia phage V5], YP_002003670.1	1e-21			1	-	46	4.98	109134	108994	-
I29_159	hypothetical protein	hypothetical protein [Escherichia coli], WP_015991870.1	7e-33			0	-	59	6.95	109368	109189	-
I29_160	hypothetical protein	hypothetical protein [Escherichia phage V5], YP_002003672.1	6e-50			0	-	77	8.72	109673	109440	-
I29_161	hypothetical protein	hypothetical protein [Escherichia phage rv5] [Escherichia phage slur16], YP_009177400.1	5e-61			0	-	94	10.89	110012	109728	-
I29_162	hypothetical protein	hypothetical protein EdH4_00011 [Escherichia phage EdH4],	9e-80			0	-	116	13.71	110568	110218	-
I29_163	hypothetical protein	hypothetical protein 203_0162 [Phage 203], ATW61513.1	2e-65			0	-	99	11.18	110885	110586	-
I29_164	hypothetical protein	hypothetical protein [Escherichia coli], WP_015991875.1	4e-40			0	-	66	7.52	111177	110977	-
I29_165	hypothetical membrane protein	hypothetical protein FV3_00167 [Escherichia phage FV3], YP_007006338.1	1e-19			1	-	39	4.48	111436	111317	-
I29_166	hypothetical protein	hypothetical protein 203_0165 [Phage 203], ATW61516.1	1e-30			0	-	56	6.32	111478	111648	+
I29_167	hypothetical membrane protein	hypothetical protein 203_0166 [Phage 203], ATW61517.1	2e-84			2	-	123	13.99	112027	111656	-
I29_168	hypothetical protein	hypothetical protein [Escherichia phage FFH2], YP_009031078.1	3e-90			0	-	126	14.58	112472	112092	-
I29_169	hypothetical protein	hypothetical protein Ec2_00174 [Escherichia phage JES2013], YP_008530419.1	1e-149			0	-	207	24.09	113187	112564	-
I29_170	hypothetical protein	hypothetical protein V18_00172 [Escherichia phage V18], YP_009602394.1	7e-56			0	-	86	10.29	113522	113262	-
I29_171	phage T7, gp1.1 domain protein	hypothetical protein [Escherichia phage V5], YP_002003686.1	3e-38	Bacteriophage T7, Gp1.1 (IPR013232)		0	-	65	8.22	113961	113764	-
I29_172	hypothetical protein	hypothetical protein 203_0171 [Phage 203], ATW61522.1	9e-79			0	-	117	13.34	114304	113951	-
I29_173	hypothetical protein	hypothetical protein [Escherichia coli], WP_042852480.1	1e-51			0	-	81	9.2	114626	114381	-
I29_174	hypothetical protein	hypothetical protein [Escherichia phage V5], YP_002003689.1	3e-72			0	-	116	13.61	115066	114716	-
I29_175	hypothetical membrane protein	hypothetical protein Ec2_00180 [Escherichia phage JES2013], YP_008530425.1	1e-18			1	-	39	4.46	115266	115147	-
I29_176	hypothetical protein	hypothetical protein [Escherichia phage FFH2], YP_009031086.1	4e-90			0	-	131	15.13	115737	115342	-
I29_177	hypothetical protein	hypothetical protein 203_0175 [Phage 203], ATW61526.1	1e-92			0	-	132	14.85	116218	115820	-
I29_178	hypothetical protein	hypothetical protein 203_0176 [Phage 203], ATW61527.1	5e-39			0	-	65	7.66	116480	116283	-
I29_179	hypothetical protein	hypothetical protein [Escherichia phage FFH2], YP_009031090.1	7e-61			0	-	92	10.17	117101	116823	-
I29_180	hypothetical protein	hypothetical protein APCEc02_036 [Escherichia phage APCEc02], YP_009593569.1	2e-20			0	-	48	5.49	117493	117639	+
I29_181	hypothetical membrane protein	hypothetical protein Pr121lw_187 [Escherichia phage vB_EcoM-Pr121LW], AXU22701.1	2e-75			1	-	110	12.64	118040	117708	-
I29_182	hypothetical protein	hypothetical protein BY33_26440 [Escherichia coli O157:H7 str. 2011EL-2287], EYW21754.1	5e-39			0	-	65	7.51	118234	118037	-
I29_183	hypothetical protein	hypothetical protein V18_00184 [Escherichia phage V18], YP_009602406.1	3e-52			0	-	81	8.85	118472	118227	-
I29_184	hypothetical protein	hypothetical protein [Escherichia phage V5], YP_002003701.1	1e-73			0	-	110	12.42	118825	118493	-
I29_185	hypothetical protein	hypothetical protein 203_0182 [Phage 203], ATW61533.1	9e-40			0	-	63	7.62	119024	118833	-
I29_186	hypothetical protein	hypothetical protein [Escherichia coli], WP_097434522.1	6e-41			0	-	64	7.67	119282	119088	-
I29_187	hypothetical protein	hypothetical protein FV3_00190 [Escherichia phage FV3], YP_007006361.1	2e-32			0	-	56	6.23	119479	119309	-
I29_188	macro domain protein	macro domain protein [Escherichia coli O157 typing phage 14], AKE47159.1	3e-108	Macro domain (IPR002589)		0	-	152	16.81	119992	119534	-
I29_189	hypothetical protein	hypothetical protein APCEc02_028 [Escherichia phage APCEc02], YP_009593561.1	4e-101			0	-	141	16.84	120407	119982	-
I29_190	hypothetical protein	hypothetical protein [Escherichia coli], WP_015991907.1	3e-40			0	-	65	7.75	120673	120476	-
I29_191	hypothetical protein	hypothetical protein CPT_Murica191 [Escherichia phage Murica], YP_009594035.1	6e-99			0	-	138	15.97	121186	120770	-
I29_192	putative endonuclease	putative endonuclease VII [Escherichia phage JES2013], YP_008530443.1	7e-152	_	restriction endonuclease PacI; HNH restriction endonuclease, beta-beta-alpha-metal active; HET: SO4; 1.92A {Pseudomonas alcaligenes}	0	-	207	24.46	121872	121249	-
I29_193	hypothetical protein	hypothetical protein [Escherichia phage V5], YP_002003711.1	0			0	-	423	45.76	123115	121844	-
I29_194	hypothetical protein	hypothetical protein FV3_00196 [Escherichia phage FV3], YP_007006367.1	3e-81			0	-	121	13.74	123480	123115	-
I29_195	hypothetical protein	hypothetical protein [Escherichia coli], WP_015991912.1	7e-51			0	-	81	8.6	123809	123564	-
I29_196	hypothetical protein	hypothetical protein [Escherichia coli], WP_097434518.1	7e-66			0	-	100	11.59	124129	123827	-
I29_197	hypothetical protein	hypothetical protein [Escherichia coli], WP_097434517.1	1e-86			0	-	129	13.74	124508	124119	-
I29_198	hypothetical protein	hypothetical protein [Escherichia coli], WP_097434516.1	8e-71			0	-	106	11.98	124828	124508	-
I29_199	hypothetical protein	hypothetical protein [Escherichia coli], WP_097434515.1	1e-54			0	-	84	9.38	125098	124844	-
I29_200	hypothetical protein	hypothetical protein [Escherichia coli], WP_097434514.1	6e-86			0	-	123	14.54	125546	125175	-
I29_201	hypothetical protein	hypothetical protein [Escherichia coli], WP_097434513.1	3e-40			0	-	64	7.31	125751	125557	-
I29_202	hypothetical protein	hypothetical protein [Escherichia phage vB_EcoM_FFH2] [Escherichia phage slur16], YP_009177438.1	7e-47			0	-	75	8.69	125975	125748	-
I29_203	hypothetical protein	hypothetical protein [Escherichia coli], WP_097434606.1	5e-64			0	-	94	10.7	126256	125972	-
I29_204	hypothetical protein	hypothetical protein [Escherichia phage FFH2],	8e-84			0	-	118	13.68	126662	126306	-
I29_205	HNH homing endonuclease	H-N-H homing endonuclease [Escherichia phage APCEc02], YP_009593546.1	8e-125			0	-	168	19.51	127361	126855	-
I29_206	DNA polymerase	DNA polymerase [Escherichia phage Murica], YP_009594047.1	0	DNA-directed DNA polymerase, family A, palm domain (IPR001098)		0	-	809	93.28	129925	127496	-
I29_207	DNA primase/helicase	DNA helicase [Escherichia phage Murica], YP_009594048.1	0	_		0	-	692	77.43	132062	129984	-
I29_208	hypothetical protein	DNA cytosine methyltransferase [Escherichia phage vB_EcoM-Pr121LW], AXU22677.1	0			0	-	254	28.58	132816	132052	-
I29_209	hypothetical protein	hypothetical protein CPT_Murica206 [Escherichia phage Murica], YP_009594050.1	3e-115			0	-	160	18.62	133350	132868	-
I29_210	hypothetical protein	hypothetical protein EdH4_00057 [Escherichia phage EdH4], QBO61339.1	6e-86			0	-	131	14.57	133758	133363	-
I29_211	hypothetical protein	hypothetical protein CPT_LL12_217 [Escherichia phage LL12], AXC42888.1	6e-68			0	-	100	11.66	134060	133758	-
I29_212	hypothetical protein	hypothetical protein ECTP14_02413 [Escherichia coli O157 typing phage 14], AKE47182.1	3e-78	DNA helicase Pif1-like (IPR010285)		0	-	113	12.8	134462	134121	-
I29_213	helicase	putative helicase [Escherichia phage FFH2], YP_009031126.1	0			0	-	456	51.39	135829	134459	-
I29_214	phage rIIB lysis inhibitor	rIIB protector [Escherichia phage V5], YP_002003735.1	0	_		0	-	401	45.77	137034	135829	-

## Sheet: Table S10
Table S10. Annotation of Escherichia phage A4
ORF	Final annotation	BlastP	E-value, blastp	Interproscan	HHpred	TMHMM	LipoP	length aa	Molecular weigth (kDa)	start	stop	strand
A4_246	hypothetical protein	hypothetical protein BvCmsB5655_03520 [Escherichia coli] (GCJ80582	1.9e-25	_		0		75	8.49	103	330	+
A4_247	hypothetical protein	hypothetical protein PSLUR01_00153 [Escherichia phage vB_Eco_slurp01] (SCA80130	8.1e-15			0		66	7.69	327	527	+
A4_248	hypothetical protein	hypothetical protein PBI_121Q_251 [Escherichia phage 121Q] >gb|AIT14141.1	3e-35			0		69	8.27	529	738	+
A4_249	hypothetical protein	hypothetical protein B1K96_15320 [Escherichia coli] >gb|QBO61561.1	3.4e-36			0		69	8.11	934	1143	+
A4_250	hypothetical protein	hypothetical protein PSLUR01_00157 [Escherichia phage vB_Eco_slurp01] (SCA80134	2.2e-35			0		61	7.59	1143	1328	+
A4_251	hypothetical protein	hypothetical protein [Escherichia phage CMSTMSU] (AXC38967	1.7e-08			0		59	7.19	1337	1516	+
A4_252	hypothetical protein	hypothetical protein [Escherichia phage CMSTMSU] (AXC38967	3.1e-31			0		59	7.46	1525	1704	+
A4_253	hypothetical protein	hypothetical protein BvCmsB5655_03526 [Escherichia coli] (GCJ80593	4.7e-25			0		59	7.01	1715	1894	+
A4_254	hypothetical protein	hypothetical protein vBEcoMphAPEC6_gp544c [Escherichia phage vB_EcoM_phAPEC6] (QDF14167	0			0		223	26.04	1914	2585	+
A4_255	hypothetical protein	hypothetical protein PBI_121Q_261 [Escherichia phage 121Q] >ref|YP_009150596.1	7.6e-35			0		62	7.72	2762	2950	+
A4_256	hypothetical protein	hypothetical protein [Escherichia phage PBECO 4] >gb|AGC34963.1	2.5e-22			0		66	8.06	2960	3160	+
A4_257	hypothetical protein	hypothetical protein PBI_121Q_258 [Escherichia phage 121Q] >gb|AIT14148.1|	4.2e-31			0		60	7.47	3169	3351	+
A4_258	hypothetical protein	hypothetical protein PSLUR01_00154 [Escherichia phage vB_Eco_slurp01] (SCA80131	3.9e-06			0		66	7.56	3353	3553	+
A4_259	hypothetical protein	hypothetical protein PBI_121Q_260 [Escherichia phage 121Q] >gb|AIT14150.1|	1.7e-09			0		62	7.38	3546	3734	+
A4_260	hypothetical protein	hypothetical protein BvCmsB5655_03530 [Escherichia coli] (GCJ80601	1.5e-30			0		61	7.41	3736	3921	+
A4_261	hypothetical protein	hypothetical protein PBI_121Q_265 [Escherichia phage 121Q] >ref|YP_009150594.1	1.7e-22			0		66	8.38	3939	4139	+
A4_262	hypothetical protein	hypothetical protein vBEcoMphAPEC6_gp539c [Escherichia phage vB_EcoM_phAPEC6] (QDF14162	0			0		120	13.76	6138	6500	+
A4_263	hypothetical protein	hypothetical protein [Escherichia phage PBECO 4] >gb|AGC34958.1	1.3e-44			0		77	8.43	6595	6828	+
A4_264	hypothetical protein	hypothetical protein PBI_121Q_267 [Escherichia phage 121Q] >gb|OTE92239.1	0			0		79	9.04	6915	7154	+
A4_265	hypothetical protein	hypothetical protein [Escherichia phage PBECO 4] >gb|AGC34956.1	0			0		87	9.9	7237	7500	+
A4_266	hypothetical protein	hypothetical protein vBEcoMphAPEC6_gp536c [Escherichia phage vB_EcoM_phAPEC6] (QDF14159	2.4e-32			0		76	8.9	7590	7820	+
A4_267	hypothetical membrane protein	_				1		38	4.7	7981	8097	+
A4_268	hypothetical protein	hypothetical protein B1K96_15375 [Escherichia coli] (OTE92242	0			0		203	23.52	8249	8860	+
A4_269	hypothetical protein	hypothetical protein vBEcoMphAPEC6_gp533c [Escherichia phage vB_EcoM_phAPEC6] (QDF14156	0	Protein of unknown function DUF1033 (IPR010434)		0		103	11.9	8921	9232	+
A4_270	hypothetical protein	hypothetical protein G17_00046 [Escherichia phage vB_EcoM_G17] >gb|QBO62148.1	2.2e-24			0		67	7.75	9250	9453	+
A4_271	hypothetical protein	hypothetical protein [Escherichia phage UB] >gb|QBO61541.1	0			0		83	9.09	9512	9763	+
A4_272	hypothetical protein	hypothetical protein [Escherichia coli] >dbj|GCJ80621.1	0			0		78	8.71	10007	10243	+
A4_273	hypothetical protein	hypothetical protein [Escherichia coli] >dbj|GCJ80623.1	0			0		99	10.76	10329	10628	+
A4_274	hypothetical protein	hypothetical protein [Escherichia coli] >dbj|GCJ80625.1	2.8e-45			0		76	8.1	10650	10880	+
A4_275	hypothetical protein	hypothetical protein Ecwhy1_493 [Escherichia phage Ecwhy_1] (QAY00767	0			0		160	17.56	11114	11596	+
A4_276	hypothetical protein	hypothetical protein PBI_121Q_278 [Escherichia phage 121Q] >gb|AIT14168.1	3.3e-28			0		50	5.63	11872	12024	+
A4_277	hypothetical protein	hypothetical protein PBI_121Q_279 [Escherichia phage 121Q] >gb|AIT14169.1	3.1e-30			0		75	8.19	12095	12322	+
A4_278	hypothetical protein	hypothetical protein PBI_121Q_280 [Escherichia phage 121Q] >gb|AIT14170.1	1.2e-24			0		47	5.29	12409	12552	+
A4_279	hypothetical protein	hypothetical protein Ecwhy1_491 [Escherichia phage Ecwhy_1] (QAY00765, GI:	4.4e-37			0		70	7.86	12634	12846	+
A4_280	hypothetical protein	hypothetical protein vBEcoMphAPEC6_gp525c [Escherichia phage vB_EcoM_phAPEC6] (QDF14148	0			0		114	13.04	12938	13282	+
A4_281	hypothetical protein	hypothetical protein Ecwhy1_489 [Escherichia phage Ecwhy_1] >gb|QBO61533.1	0			0		89	10.23	13363	13632	+
A4_282	hypothetical protein	hypothetical protein PBI_121Q_284 [Escherichia phage 121Q] >gb|AIT14174.1|	2.5e-30			0		56	6.35	13684	13854	+
A4_283	hypothetical protein	hypothetical protein PSLUR01_00183 [Escherichia phage vB_Eco_slurp01] (SCA80160	2.7e-29			0		55	6.25	13898	14065	+
A4_284	hypothetical protein	hypothetical protein BvCmsB5655_03550 [Escherichia coli] (GCJ80641	1.3e-25			0		48	5.32	14138	14284	+
A4_285	hypothetical protein	hypothetical protein [Escherichia phage PBECO 4] >gb|AGC34940.1	0			0		80	9.25	14370	14612	+
A4_286	hypothetical protein	hypothetical protein PBI_121Q_286 [Escherichia phage 121Q] >gb|AXC37042.1	9.9e-29			0		60	7.05	14664	14846	+
A4_287	hypothetical protein	hypothetical protein G17_00032 [Escherichia phage vB_EcoM_G17] >gb|QBO62134.1	1.9e-09			0		45	5.02	14933	15070	+
A4_288	hypothetical protein	_				0		60	7.06	15190	15372	+
A4_289	hypothetical protein	hypothetical protein Ecwhy1_485 [Escherichia phage Ecwhy_1] (QAY00759	0			0		113	12.55	15473	15814	+
A4_290	hypothetical protein	hypothetical protein PBI_121Q_289 [Escherichia phage 121Q] >gb|AIT14179.1|	5.7e-43			0		70	8	15917	16129	+
A4_291	hypothetical protein	hypothetical protein PBI_121Q_290 [Escherichia phage 121Q] >gb|AIT14180.1	6.9e-33			0		59	6.97	16221	16400	+
A4_292	hypothetical protein	hypothetical protein [Escherichia phage PBECO 4] >gb|AXC37038.1	8.8e-25			0		47	5.25	16500	16643	+
A4_293	hypothetical protein	hypothetical protein [Escherichia phage PBECO 4] >gb|AGC34932.1|	4.5e-35			0		62	6.85	16841	17029	+
A4_294	hypothetical protein	hypothetical protein Ecwhy1_476 [Escherichia phage Ecwhy_1] (QAY00750	1.7e-44			0		80	9.43	17086	17328	+
A4_295	hypothetical protein	hypothetical protein [Escherichia phage UB] (AXC37032	3.9e-28			0		57	6.51	17507	17680	+
A4_296	hypothetical protein	hypothetical protein [Escherichia phage PBECO 4] >gb|AGC34928.1	4.8e-21			0		49	5.8	17677	17826	+
A4_297	hypothetical protein	hypothetical protein G17_00019 [Escherichia phage vB_EcoM_G17] >gb|QBO62121.1	0			0		91	10.74	18151	18426	+
A4_298	hypothetical protein	hypothetical protein G17_00018 [Escherichia phage vB_EcoM_G17] >gb|QBO62120.1	1.4e-33			0		60	6.73	18514	18696	+
A4_299	hypothetical protein	hypothetical protein Ecwhy1_471 [Escherichia phage Ecwhy_1] >emb|SCA80176.1	0			0		107	12.49	18785	19108	+
A4_300	hypothetical protein	hypothetical protein [Escherichia coli] >dbj|GCJ80670.1	0			0		131	14.82	19204	19599	+
A4_301	hypothetical protein	hypothetical protein PSLUR01_00201 [Escherichia phage vB_Eco_slurp01] (SCA80178	0			0		84	9.8	19662	19916	+
A4_302	hypothetical protein	hypothetical protein PSLUR01_00202 [Escherichia phage vB_Eco_slurp01] (SCA80179	3.2e-41			0		72	8.21	19971	20189	+
A4_303	hypothetical protein	hypothetical protein B1K96_15520 [Escherichia coli] (OTE92270	5.4e-16			0		75	8.4	20255	20482	+
A4_304	hypothetical protein	hypothetical protein G17_00012 [Escherichia phage vB_EcoM_G17] >gb|QBO62114.1	0			0		194	22.5	20552	21136	+
A4_305	hypothetical protein	hypothetical protein Ecwhy1_465 [Escherichia phage Ecwhy_1] (QAY00740,	0			0		84	9.53	21327	21581	+
A4_306	hypothetical protein	hypothetical protein Ecwhy1_465 [Escherichia phage Ecwhy_1] (QAY00740,	0			0		135	15.29	21668	22075	+
A4_307	hypothetical protein	hypothetical protein B1K96_15535 [Escherichia coli] >gb|QBO61505.1	0			0		90	9.88	22165	22437	+
A4_308	hypothetical protein	hypothetical protein [Escherichia coli] >gb|QBO61504.1	7.6e-39			0		63	7.33	22434	22625	+
A4_309	hypothetical protein	hypothetical protein Ecwhy1_461 [Escherichia phage Ecwhy_1] (QAY00736	0			0		87	9.46	22712	22975	+
A4_310	hypothetical protein	hypothetical protein [Escherichia phage PBECO 4] >gb|AGC34916.1	0			0		74	8.83	23043	23267	+
A4_311	hypothetical protein	hypothetical protein G17_00005 [Escherichia phage vB_EcoM_G17] >gb|QBO62107.1	0			0		85	9.72	23344	23601	+
A4_312	hypothetical protein	hypothetical protein [Escherichia coli] >dbj|GCJ80688.1	1.2e-39			0		66	7.31	23692	23892	+
A4_313	hypothetical protein	hypothetical protein [Escherichia coli] >dbj|GCJ80689.1	0			0		110	12.48	24138	24470	+
A4_314	hypothetical protein	hypothetical protein PBI_121Q_317 [Escherichia phage 121Q] >gb|AIT14207.1	0			0		144	16.07	24527	24961	+
A4_315	hypothetical protein	hypothetical protein BvCmsB5655_03579 [Escherichia coli] (GCJ80693	1.1e-36			0		69	7.62	25030	25239	+
A4_316	hypothetical protein	hypothetical protein PBI_121Q_604 [Escherichia phage 121Q] >gb|AIT14494.1	0.0034			0		272	31.64	25480	26298	+
A4_317	hypothetical protein	hypothetical protein PBI_121Q_319 [Escherichia phage 121Q] >gb|AIT14209.1	2.4e-24			0		65	7.84	26365	26562	+
A4_318	hypothetical protein	hypothetical protein [Escherichia phage PBECO 4] >gb|AGC34909.1	8.8e-18			0		66	8.06	26559	26759	+
A4_319	hypothetical protein	hypothetical protein Ecwhy1_452 [Escherichia phage Ecwhy_1] (QAY00727	6.4e-26			0		69	8.2	26756	26965	+
A4_320	hypothetical protein	hypothetical protein [Escherichia phage PBECO 4] >gb|AGC34907.1	1.5e-23			0		70	8.45	26962	27174	+
A4_321	hypothetical protein	hypothetical protein [Escherichia phage PBECO 4] >gb|AGC34906.1	2.9e-34			0		74	9.09	27171	27395	+
A4_322	hypothetical protein	hypothetical protein PBI_121Q_326 [Escherichia phage 121Q] >gb|AIT14216.1	6.5e-36			0		83	9.75	27395	27646	+
A4_323	hypothetical protein	hypothetical protein PBI_121Q_328 [Escherichia phage 121Q] >gb|AIT14218.1	3.8e-25			0		71	8.11	27866	28081	+
A4_324	hypothetical protein	hypothetical protein PBI_121Q_329 [Escherichia phage 121Q] >gb|AIT14219.1	1.6e-32			0		72	8.67	28078	28296	+
A4_325	hypothetical protein	hypothetical protein [Escherichia coli] >dbj|GCJ80717.1	9.6e-31			0		74	8.58	28287	28511	+
A4_326	hypothetical protein	hypothetical protein PSLUR01_00231 [Escherichia phage vB_Eco_slurp01] (SCA80208	0			0		87	10.5	28502	28765	+
A4_327	hypothetical protein	hypothetical protein Ecwhy1_440 [Escherichia phage Ecwhy_1] (QAY00715	8.5e-41			0		78	9.45	28762	28998	+
A4_328	hypothetical protein	hypothetical protein PSLUR01_00235 [Escherichia phage vB_Eco_slurp01] (SCA80212	1.9e-40			0		84	10.17	28989	29243	+
A4_329	hypothetical protein	hypothetical protein [Escherichia phage UB] (AXC37004,	1.1e-37			0		76	9.36	29441	29671	+
A4_330	hypothetical protein	hypothetical protein [Escherichia phage UB] (AXC37003	8.7e-37			0		71	8.28	29649	29864	+
A4_331	hypothetical protein	hypothetical protein PSLUR01_00239 [Escherichia phage vB_Eco_slurp01] (SCA80216	2.7e-22			0		80	9.26	29861	30103	+
A4_332	hypothetical protein	hypothetical protein PSLUR01_00241 [Escherichia phage vB_Eco_slurp01] (SCA80218	1.3e-29			0		71	8.47	30300	30515	+
A4_333	hypothetical protein	hypothetical protein [Escherichia coli] >dbj|GCJ80745.1	4.8e-44			0		73	8.4	30512	30733	+
A4_334	hypothetical protein	hypothetical protein PBI_121Q_342 [Escherichia phage 121Q] >gb|AIT14232.1	0			0		113	13.52	30736	31077	+
A4_335	hypothetical protein	hypothetical protein Ecwhy1_427 [Escherichia phage Ecwhy_1] (QAY00702	6.6e-26			0		76	8.81	31090	31320	+
A4_336	hypothetical membrane protein	hypothetical protein BvCmsB5655_03609 [Escherichia coli] (GCJ80753	0			2		81	9.31	31360	31605	+
A4_337	hypothetical protein	hypothetical protein Ecwhy1_425 [Escherichia phage Ecwhy_1] (QAY00700	7.4e-37			0		109	12.78	31602	31931	+
A4_338	hypothetical protein	hypothetical protein [Escherichia coli] >dbj|GCJ80755.1	1.4e-07			0		111	13.46	31939	32274	+
A4_339	hypothetical protein	hypothetical protein PSLUR01_00248 [Escherichia phage vB_Eco_slurp01] (SCA80225	3.3e-39			0		133	15.86	32669	33070	+
A4_340	hypothetical protein	hypothetical protein G17_00577 [Escherichia phage vB_EcoM_G17] >emb|SCA80227.1	6e-20			0		61	7.26	33070	33255	+
A4_341	hypothetical protein	_				0		116	13.63	33267	33617	+
A4_342	hypothetical protein	hypothetical protein PSLUR01_00252 [Escherichia phage vB_Eco_slurp01] (SCA80229	0			0		171	20.05	33624	34139	+
A4_343	hypothetical protein	hypothetical protein [Escherichia coli] >gb|AXC36992.1	0			0		102	12.16	34129	34437	+
A4_344	hypothetical protein	hypothetical protein PBI_121Q_353 [Escherichia phage 121Q] >gb|AIT14243.1	3.1e-19			0		165	19.85	34756	35253	+
A4_345	hypothetical protein	hypothetical protein [Escherichia coli] >dbj|GCJ80774.1	0			0		174	20.78	35334	35858	+
A4_346	hypothetical protein	hypothetical protein vBEcoMphAPEC6_gp454c [Escherichia phage vB_EcoM_phAPEC6] (QDF14077	0			0		174	20.36	35855	36379	+
A4_347	hypothetical protein	_				0		212	24.16	36372	37010	+
A4_348	hypothetical protein	hypothetical protein [Escherichia phage PBECO 4] >gb|AGC34879.1	3.4e-17			0		178	21.04	37063	37599	+
A4_349	hypothetical protein	hypothetical protein PBI_121Q_360 [Escherichia phage 121Q] >gb|OTE92323.1|	0.00037			0		188	22.24	37599	38165	+
A4_350	hypothetical protein	hypothetical protein [Escherichia phage PBECO 4] >gb|AGC34874.1	1.1e-24			0		118	13.77	38380	38736	+
A4_351	hypothetical protein	_				0		114	13.64	38748	39092	+
A4_352	hypothetical protein	hypothetical protein PBI_121Q_375 [Escherichia phage 121Q] >gb|AIT14265.1|	4.5e-10			0		108	13.04	39092	39418	+
A4_353	hypothetical protein	hypothetical protein [Escherichia phage CMSTMSU] (AXC38905	7e-13			0		56	6.8	39418	39588	+
A4_354	hypothetical protein	hypothetical protein PSLUR01_00272 [Escherichia phage vB_Eco_slurp01] (SCA80249	0			0		160	18.78	39590	40072	+
A4_355	hypothetical protein	hypothetical protein [Escherichia phage UB] >gb|OTE92331.1|	0			0		156	18.4	40074	40544	+
A4_356	hypothetical protein	hypothetical protein Ecwhy1_400 [Escherichia phage Ecwhy_1] (QAY00675	0			0		147	16.86	40541	40984	+
A4_357	hypothetical protein	hypothetical protein [Escherichia phage PBECO 4] >gb|AXC36977.1	0			0		151	17.99	40984	41439	+
A4_358	hypothetical protein	_				0		148	17.51	41445	41891	+
A4_359	hypothetical protein	hypothetical protein [Escherichia phage UB] (AXC36973	8.2e-34			0		177	20.65	41964	42497	+
A4_360	hypothetical protein	hypothetical protein PBI_121Q_379 [Escherichia phage 121Q] >gb|AIT14269.1	8.8e-06			0		75	9.32	42494	42721	+
A4_361	hypothetical protein	_				0		68	8.03	42712	42918	+
A4_362	hypothetical protein	_				0		78	9.2	42902	43138	+
A4_363	hypothetical protein	_				0		182	20.79	43128	43676	+
A4_364	hypothetical protein	hypothetical protein PBI_121Q_366 [Escherichia phage 121Q] >gb|AIT14256.1	1.2e-16			0		192	22.16	43645	44223	+
A4_365	hypothetical protein	hypothetical protein B1K96_15805 [Escherichia coli] >gb|QBO62047.1	0			0		122	14.51	44220	44588	+
A4_366	hypothetical protein	hypothetical protein PBI_121Q_385 [Escherichia phage 121Q] >gb|AIT14275.1	6.3e-16			0		112	13.96	44588	44926	+
A4_367	hypothetical protein	hypothetical protein [Escherichia phage UB] (AXC36967	5.4e-09			0		178	21.45	44929	45465	+
A4_368	hypothetical protein	hypothetical protein [Escherichia phage UB] (AXC36966	3.9e-14			0		165	19.27	45522	46019	+
A4_369	hypothetical protein	hypothetical protein B1K96_15900 [Escherichia coli] (OTE92346	6.5e-12			0		167	19.71	46019	46522	+
A4_370	hypothetical protein	_				0		112	13.27	46506	46844	+
A4_371	hypothetical protein	hypothetical protein [Escherichia phage UB] (AXC36963	8.2e-20			0		143	17.11	46844	47275	+
A4_372	hypothetical protein	_				0		156	18.41	47275	47745	+
A4_373	hypothetical protein	_				0		156	18.3	47742	48212	+
A4_374	hypothetical protein	hypothetical protein [Escherichia coli] >dbj|GCJ80840.1	1.3e-33			0		168	20.1	48222	48728	+
A4_375	hypothetical protein	hypothetical protein RaK2_00423 [Enterobacteria phage vB_KleM-RaK2] >gb|AFA44696.1	0.0096			0		204	23.95	48703	49317	+
A4_376	hypothetical protein	hypothetical protein vBEcoMphAPEC6_gp419c [Escherichia phage vB_EcoM_phAPEC6] (QDF14042	6.5e-15			0		210	24.74	49322	49954	+
A4_377	hypothetical protein	_				0		183	20.9	49951	50502	+
A4_378	hypothetical protein	_				0		182	21.47	50585	51133	+
A4_379	methyl-accepting chemotaxis protein	methyl-accepting chemotaxis protein [Kluyvera georgiana] >gb|OAT55795.1	0	Methyl-accepting chemotaxis protein (MCP) signalling domain (IPR004089)		5		470	52.06	51130	52542	+
A4_380	hypothetical protein	_				0		184	21.4	52616	53170	+
A4_381	hypothetical protein	hypothetical protein Ecwhy1_377 [Escherichia phage Ecwhy_1] (QAY00652	1.4e-06			0		190	22.3	53154	53726	+
A4_382	hypothetical protein	_				0		192	22.34	53704	54282	+
A4_383	hypothetical protein	_				0		186	21.67	54279	54839	+
A4_384	hypothetical protein	_				0		161	18.86	54833	55318	+
A4_385	hypothetical protein	_				0		152	17.61	55311	55769	+
A4_386	hypothetical protein	hypothetical protein B1K96_15955 [Escherichia coli] (OTE92357	9.1e-07			0		163	18.93	55756	56247	+
A4_387	hypothetical protein	hypothetical protein [Escherichia phage PBECO 4] >gb|AGC34844.1	3.9e-11			0		200	23.47	56249	56851	+
A4_388	hypothetical protein	hypothetical protein Ecwhy1_372 [Escherichia phage Ecwhy_1] (QAY00647	5.2e-24			0		179	20.85	56854	57393	+
A4_389	hypothetical protein	hypothetical protein Ecwhy1_371 [Escherichia phage Ecwhy_1] (QAY00646,	1.8e-17			0		205	23.81	57386	58003	+
A4_390	hypothetical protein	hypothetical protein Ecwhy1_370 [Escherichia phage Ecwhy_1] (QAY00645,	1.5e-24			0		199	23.04	58000	58599	+
A4_391	hypothetical protein	hypothetical protein [Escherichia phage PBECO 4] >gb|AGC34840.1	0			0		137	15.82	58602	59015	+
A4_392	hypothetical protein	hypothetical protein B1K96_15985 [Escherichia coli] >emb|SCA80282.1	0			0		174	20.87	59015	59539	+
A4_393	hypothetical protein	hypothetical protein PSLUR01_00307 [Escherichia phage vB_Eco_slurp01] (SCA80284	0.00053			0		152	17.28	59954	60412	+
A4_394	hypothetical protein	hypothetical protein [Escherichia coli] >ref|YP_009150470.1	0			0		166	18.78	60396	60896	+
A4_395	hypothetical protein	hypothetical protein B1K96_16005 [Escherichia coli] (OTE92367	0			0		157	18.24	60937	61410	+
A4_396	hypothetical protein	hypothetical protein PBI_121Q_410 [Escherichia phage 121Q] >gb|AIT14300.1	2.2e-13			0		45	5.26	61413	61550	+
A4_397	putative HNH endonuclease	AP2 domain-containing protein [Aeromonas allosaccharophila] (WP_042062763	2.5e-24	_	estriction endonuclease PacI; HNH restriction endonuclease, beta-beta-alpha-metal active; HET: SO4; 1.92A {Pseudomonas alcaligenes}; Related PDB entries: 3LDY_A	0		125	15.03	61568	61945	+
A4_398	hypothetical protein	hypothetical protein CPT_Munch_215 [Salmonella phage Munch] >gb|QCW18902.1	2.8e-20			0		90	10.78	61942	62214	+
A4_399	hypothetical protein	hypothetical protein [Escherichia phage PBECO 4] >gb|AGC34834.1	0			0		279	31.88	62211	63050	+
A4_400	hypothetical protein	hypothetical protein Ecwhy1_361 [Escherichia phage Ecwhy_1] >emb|SCA80289.1	1.4e-43			0		100	11.82	63071	63373	+
A4_401	hypothetical protein	hypothetical protein PSLUR01_00313 [Escherichia phage vB_Eco_slurp01] (SCA80290	0			0		128	14.72	63440	63826	+
A4_402	hypothetical protein	hypothetical protein Ecwhy1_359 [Escherichia phage Ecwhy_1] >emb|SCA80291.1	0			0		102	11.79	63881	64189	+
A4_403	hypothetical protein	hypothetical protein [Escherichia phage PBECO 4] >gb|AGC34830.1	4.3e-40			0		279	33.09	64243	65082	+
A4_404	hypothetical protein	hypothetical protein Ecwhy1_357 [Escherichia phage Ecwhy_1] (QAY00632	0			0		180	21.03	65777	66319	+
A4_405	hypothetical protein	hypothetical protein CBB_63 [Pectobacterium phage CBB] >gb|AMM43628.1|	0			0		204	24.05	66334	66948	+
A4_406	DNA N-6-adenine-methyltransferase	DNA methyltransferase [Escherichia phage Ecwhy_1] (QAY00631	0	DNA N-6-adenine-methyltransferase (IPR008593)		0		173	19.49	66965	67486	+
A4_407	putative cytitidyltransferase	putative cytitidyltransferase [Escherichia phage PBECO 4] >gb|AGC34827.1	0	Rossmann-like alpha/beta/alpha sandwich fold (IPR014729)		0		179	20.92	67483	68022	+
A4_408	hypothetical protein	hypothetical protein [Escherichia phage UB] >gb|OTE92376.1	2.9e-44			0		97	11.24	68019	68312	+
A4_409	hypothetical protein	hypothetical protein Ecwhy1_353 [Escherichia phage Ecwhy_1] (QAY00628	1.8e-11			0		96	11	68305	68595	+
A4_410	hypothetical protein	hypothetical protein [Escherichia coli] >ref|YP_009102008.1	0			0		205	23.32	68576	69193	+
A4_411	hypothetical protein	hypothetical protein [Escherichia phage PBECO 4] >gb|OTE92379.1	3.6e-07			0		90	10.82	69239	69511	+
A4_412	hypothetical protein	hypothetical protein Ecwhy1_351 [Escherichia phage Ecwhy_1] (QAY00626,	5.8e-10			0		88	10.77	69511	69777	+
A4_413	hypothetical protein	hypothetical protein [Escherichia phage PBECO 4] >gb|OTE92379.1	7.9e-07			0		91	11.05	69767	70042	+
A4_414	hypothetical protein	hypothetical protein [Escherichia phage PBECO 4] >gb|AGC34820.1	8.3e-13			0		87	10.72	70039	70302	+
A4_415	hypothetical protein	hypothetical protein Ecwhy1_347 [Escherichia phage Ecwhy_1] >gb|QBO61988.1|	0			0		94	11.14	70302	70586	+
A4_416	hypothetical protein	hypothetical protein [Escherichia coli] >ref|YP_009102014.1	8.2e-43			0		66	7.83	70579	70779	+
A4_417	hypothetical protein	hypothetical protein vBEcoMphAPEC6_gp385c [Escherichia phage vB_EcoM_phAPEC6] (QDF14009	0			0		87	9.6	70772	71035	+
A4_418	hypothetical protein	hypothetical protein [Escherichia coli] >gb|QDF14008.1	0			0		96	11.36	71032	71322	+
A4_419	hypothetical membrane protein	hypothetical protein Ecwhy1_344 [Escherichia phage Ecwhy_1] (QAY00619,	8.3e-30			2		60	6.86	71319	71501	+
A4_420	hypothetical protein	hypothetical protein [Escherichia phage PBECO 4] >gb|AGC34816.1	0			0		94	11.28	71482	71766	+
A4_421	hypothetical protein	hypothetical protein PBI_121Q_432 [Escherichia phage 121Q] >gb|AIT14322.1	0			0		242	28.56	71825	72553	+
A4_422	hypothetical protein	hypothetical protein [Escherichia phage CMSTMSU] >gb|QAY00617.1	3.3e-05			0		92	11.06	72562	72840	+
A4_423	hypothetical protein	hypothetical protein [Escherichia coli] >dbj|GCJ80925.1	1.2e-19			0		99	11.27	72884	73183	+
A4_424	hypothetical protein	hypothetical protein PBI_121Q_435 [Escherichia phage 121Q] >gb|AIT14325.1	0			0		192	22.41	73180	73758	+
A4_425	hypothetical protein	hypothetical protein Ecwhy1_339 [Escherichia phage Ecwhy_1] (QAY00615	0			0		229	27.04	73755	74444	+
A4_426	hypothetical protein	hypothetical protein [Escherichia phage CMSTMSU] (AXC38849	0			0		87	10.08	74446	74709	+
A4_427	RNA ligase	RNA ligase, T4 RnlA family [Escherichia coli] >gb|QBO61976.1	0	Bacteriophage T4 RNA ligase Rnl1 (IPR012648)		0		381	44.11	74706	75851	+
A4_428	hypothetical protein	hypothetical protein [Escherichia coli] >ref|YP_009102026.1	1.7e-42			0		84	9.97	75881	76135	+
A4_429	hypothetical protein	hypothetical protein [Escherichia phage PBECO 4], YP_009150441.1|	1e-46			0		78	9.11	76145	76381	+
A4_430	hypothetical protein	hypothetical protein [Escherichia phage PBECO 4] >gb|AGC34807.1	0			0		84	9.85	76359	76613	+
A4_431	hypothetical protein	hypothetical protein [Escherichia coli] >dbj|GCJ80941.1	3.2e-15			0		103	12.28	76613	76924	+
A4_432	3'-phosphatase, 5'-polynucleotide kinase	polynucleotide 5 [Escherichia phage 121Q] >gb|AIT14333.1	0	P-loop containing nucleoside triphosphate hydrolase (IPR027417)		0		310	35.78	76925	77857	+
A4_433	hypothetical protein	_				0		86	9.87	77910	78170	+
A4_434	hypothetical protein	hypothetical protein Ecwhy1_331 [Escherichia phage Ecwhy_1] (QAY00607	1.1e-06			0		88	10.41	78173	78439	+
A4_435	hypothetical protein	_				0		99	11.98	78426	78725	+
A4_436	hypothetical protein	_				0		93	11.12	78722	79003	+
A4_437	hypothetical protein	_				0		109	13.41	79243	79572	+
A4_438	hypothetical protein	_				0		107	12.97	79544	79867	+
A4_439	hypothetical protein	hypothetical protein B1K96_16175 [Escherichia coli] >gb|QDF13991.1	3.8e-06			0		105	12.9	79864	80181	+
A4_440	hypothetical protein	_				0		100	11.59	80178	80480	+
A4_441	hypothetical protein	hypothetical protein [Escherichia phage CMSTMSU], AXC38843.1|	4e-05			0		99	11.95	80477	80776	+
A4_442	hypothetical membrane protein	_				2		201	21.7	80773	81378	+
A4_443	hypothetical protein	hypothetical protein [Escherichia phage PBECO 4] >gb|OTE92403.1	0.00028			0		114	13.54	81378	81722	+
A4_444	hypothetical membrane protein	hypothetical protein PBI_121Q_453 [Escherichia phage 121Q] >gb|AXC36912.1	4.3e-13			2		80	9.16	81723	81965	+
A4_445	hypothetical protein	hypothetical protein G17_00471 [Escherichia phage vB_EcoM_G17] >gb|QDF13987.1|	1.1e-10			0		74	8.87	81976	82200	+
A4_446	putative serine/threonine protein phosphatase	putative serine/threonine protein phosphatase [Escherichia phage vB_EcoM_phAPEC6] (QDF13986	0	Calcineurin-like phosphoesterase domain, ApaH type (IPR004843)		0		247	28.72	82197	82940	+
A4_447	hypothetical protein	hypothetical protein [Escherichia phage UB] (AXC36909	6.7e-13			0		92	10.64	82946	83224	+
A4_448	putative molecular chaperone DnaJ	chaperone protein [Escherichia phage Ecwhy_1] (QAY00597,	9.2e-41	Heat shock protein DnaJ, cysteine-rich domain superfamily (IPR036410)		0		75	8.89	83234	83461	+
A4_449	hypothetical protein	hypothetical protein B1K96_16215 [Escherichia coli] >gb|QBO61956.1	0			0		137	15.58	83458	83871	+
A4_450	hypothetical protein	hypothetical protein [Escherichia coli] >gb|OTE92409.1	0			0		398	46.22	83871	85067	+
A4_451	DNA ligase	DNA ligase [Escherichia phage Ecwhy_1] (QAY00594	0	DNA ligase, ATP-dependent, central (IPR012310)		0		472	53.05	85077	86495	+
A4_452	metallophosphoesterase	Ser/Thr protein phosphatase family protein [Escherichia phage UB] (AXC36904	0	Calcineurin-like phosphoesterase domain, ApaH type (IPR004843)		0		263	30.5	86515	87306	+
A4_453	hypothetical protein	hypothetical protein Ecwhy1_315 [Escherichia phage Ecwhy_1] (QAY00592	0			0		131	15.36	87316	87711	+
A4_454	hypothetical protein	hypothetical protein Ecwhy1_314 [Escherichia phage Ecwhy_1] (QAY00591	7e-45			0		127	15.14	87711	88094	+
A4_455	TP-dependent Clp protease	TP-dependent Clp protease, proteolytic subunit [Escherichia phage vB_EcoM_phAPEC6] (AXC36901	0	ATP-dependent Clp protease proteolytic subunit (IPR001907)		0		231	25.43	88155	88850	+
A4_456	hypothetical protein	hypothetical protein RaK2_00490 [Enterobacteria phage vB_KleM-RaK2] >gb|AFA44763.1	1.7e-28			0		97	10.86	88914	89207	+
A4_457	hypothetical protein	hypothetical protein PBI_121Q_466 [Escherichia phage 121Q] >ref|YP_009150417.1	0			0		148	17.28	89212	89658	+
A4_458	hypothetical protein	hypothetical protein P1A145kb_p160 [Pectobacterium phage DU_PP_I] >gb|ATS93877.1	3.2e-05			0		117	13.61	89707	90060	+
A4_459	hypothetical protein	hypothetical protein Ecwhy1_310 [Escherichia phage Ecwhy_1] (QAY00587,	6.3e-30			0		169	20.41	90060	90569	+
A4_460	structural protein	structural protein [Escherichia phage Ecwhy_1] (QAY00586	4.6e-37			0		173	20.36	90571	91092	+
A4_461	CMP/dCMP deaminase	CMP/dCMP deaminase [Escherichia phage 121Q] >gb|AIT14359.1	0	Deoxycytidylate deaminase (IPR016473)		0		159	17.82	91049	91528	+
A4_462	hypothetical membrane protein	hypothetical protein PBI_121Q_470 [Escherichia phage 121Q] >gb|AIT14360.1|	7.8e-16			1		86	10.19	91525	91785	+
A4_463	putative structural protein	putative structural protein [Enterobacteria phage vB_KleM-RaK2]	9.4e-28			0		124	14.19	92187	91813	-
A4_464	hypothetical protein	hypothetical protein [Robinsoniella peoriensis] (WP_052430725	0	Bacterial Ig-like, group 2 (IPR003343)		0		722	72.9	94413	92245	-
A4_465	hypothetical protein	_				0		43	5.22	94648	94517	-
A4_466	putative structural protein	putative structural protein [Enterobacteria phage vB_KleM-RaK2] >gb|AFA44769.1	3.2e-08			0		65	7.35	95020	94823	-
A4_467	ClpP/crotonase-like domain protein	protease [Escherichia phage 121Q] >gb|AIT14363.1	2.8e-36	ClpP/crotonase-like domain superfamily (IPR029045)		0		201	22.19	95219	95824	+
A4_468	hypothetical membrane protein	hypothetical protein Ecwhy1_305 [Escherichia phage Ecwhy_1] (QAY00584	1.6e-06			2		87	10.28	95952	96215	+
A4_469	protease	protease [Escherichia phage Ecwhy_1] (QAY00583	0	Nucleophile aminohydrolases, N-terminal (IPR029055)		0		200	22.48	96227	96829	+
A4_470	hypothetical membrane protein					2		70	8.12	96890	97102	+
A4_471	Sir2-like protein	Sir2-like protein [Escherichia phage Ecwhy_1] (QAY00582	0	Sirtuin family (IPR003000)		0		250	28.65	97099	97851	+
A4_472	nudix hydrolase	nudix hydrolase [Escherichia phage vB_EcoM_phAPEC6] (QDF13967	0			0		182	20.8	97848	98396	+
A4_473	hypothetical protein	NUDIX hydrolase [Salmonella enterica subsp. enterica serovar Braenderup] (EBS4516716,	2.3e-43			0		110	12.82	98408	98740	+
A4_474	hypothetical membrane protein	hypothetical protein Ecwhy1_300 [Escherichia phage Ecwhy_1] (QAY00579	5.8e-35			1		99	11.67	98737	99036	+
A4_475	PhoH-like protein	PhoH-like protein [Escherichia phage Ecwhy_1] (QAY00578	0	PhoH-like protein (IPR003714)		0		479	53.37	99101	100540	+
A4_476	hypothetical lipoprotein	hypothetical protein [Escherichia coli] >gb|AXC36885.1	1e-18			0	yes	62	7.22	100609	100797	+
A4_477	hypothetical lipoprotein	hypothetical protein CBB_125 [Pectobacterium phage CBB] >gb|AMM43690.1	2.8e-28			0	yes	248	29.25	100942	101688	+
A4_478	hypothetical protein	hypothetical protein [Escherichia coli] >ref|YP_009102069.1	0			0		185	23.02	101752	102309	+
A4_479	hypothetical protein	hypothetical protein PBI_121Q_483 [Escherichia phage 121Q] >gb|AIT14373.1|	3e-42			0		109	12.92	102337	102666	+
A4_480	hypothetical protein	hypothetical protein B1K96_16330 [Escherichia coli] >gb|QBO61930.1	0			0		216	25.32	102666	103316	+
A4_481	hypothetical protein	hypothetical protein PBI_121Q_485 [Escherichia phage 121Q] >gb|AIT14375.1	0.00082			0		61	7.18	103335	103520	+
A4_482	hypothetical protein	hypothetical protein [Escherichia coli] >gb|AXC36879.1	3.8e-35			0		77	8.66	103524	103757	+
A4_483	hypothetical protein	hypothetical protein Ecwhy1_291 [Escherichia phage Ecwhy_1] (QAY00570	0			0		119	14.14	103780	104139	+
A4_484	hypothetical protein	hypothetical protein [Klebsiella phage K64-1] >dbj|BAQ02833.1	0			0		267	30.78	104150	104953	+
A4_485	hypothetical protein	hypothetical protein PBI_121Q_489 [Escherichia phage 121Q] >gb|AIT14379.1	0			0		205	24.2	104998	105615	+
A4_486	dCMP deaminase	dCMP deaminase [Escherichia phage 121Q] >gb|AIT14380.1|	0	Cytidine and deoxycytidylate deaminase domain (IPR002125)		0		122	13.72	105612	105980	+
A4_487	hypothetical protein	hypothetical protein Ecwhy1_288 [Escherichia phage Ecwhy_1] (QAY00567	1.6e-23			0		73	8.89	105977	106198	+
A4_488	hypothetical protein	hypothetical protein [Escherichia phage PBECO 4] >gb|AGC34758.1	0			0		136	15.88	106201	106611	+
A4_489	hypothetical protein	hypothetical protein Ecwhy1_284 [Escherichia phage Ecwhy_1] (QAY00563	8.4e-32			0		61	7.13	106601	106786	+
A4_490	anaerobic ribonucleoside-triphosphate reductase	anaerobic ribonucleoside-triphosphate reductase [Escherichia coli] >gb|QDF13950.1	0	Ribonucleoside-triphosphate reductase, anaerobic (IPR012833)		0		601	67.9	107020	108825	+
A4_491	glycyl radical cofactor	glycyl radical cofactor [Salmonella phage Munch] >gb|QCW18850.1	0	Autonomous glycyl radical cofactor GrcA (IPR011140)		0		120	13.53	108835	109197	+
A4_492	DUF4326 domain-containing protein	DUF4326 domain-containing protein [Escherichia coli] >ref|YP_009102084.1|	0	Protein of unknown function DUF4326) (IPR025475)		0		110	12.61	109197	109529	+
A4_493	anaerobic NTP reductase	anaerobic NTP reductase [Salmonella phage Munch] >gb|EAZ2022958.1	0	Ribonucleoside-triphosphate reductase activating, anaerobic (IPR012837)		0		159	18.03	109501	109980	+
A4_494	hypothetical protein	hypothetical protein RaK2_00524 [Enterobacteria phage vB_KleM-RaK2] >gb|AFA44795.1	4.8e-20			0		52	6.04	109967	110125	+
A4_495	structural protein	structural protein [Pectobacterium phage CBB]	4e-64		_	0		894	97.87	110203	112887	+
A4_496	hypothetical protein	hypothetical protein Ecwhy1_279 [Escherichia phage Ecwhy_1] (QAY00558,	0			0		196	20.99	112898	113488	+
A4_497	hypothetical protein	hypothetical protein [Escherichia coli] >dbj|GCJ81056.1	0			0		913	100	113499	116240	+
A4_498	hypothetical protein	hypothetical protein [Escherichia coli] >dbj|GCJ81057.1	8.2e-25			0		186	22.03	116309	116869	+
A4_499	hypothetical protein	hypothetical protein [Escherichia coli] >gb|QBO61909.1	2.5e-15			0		166	20.1	116879	117379	+
A4_500	hypothetical protein	hypothetical protein Ecwhy1_275 [Escherichia phage Ecwhy_1] (QAY00554	6.4e-26			0		167	19.84	117379	117882	+
A4_501	hypothetical protein	hypothetical protein RaK2_00003 [Enterobacteria phage vB_KleM-RaK2] >gb|AFA44276.1	0			0		133	15.64	117886	118287	+
A4_502	putative nucleotidyltransferase	putative nucleotidyltransferase [Escherichia phage vB_Eco_slurp01] (SCA80385	0	RNA repair pathway DNA polymerase beta (IPR018775)		0		413	49.08	118284	119525	+
A4_503	putative tail fiber	tail fiber [Escherichia phage 121Q] >gb|AIT14398.1| tail fiber [Escherichia phage 121Q] (YP_009102095	0			0		209	22.99	119610	120239	+
A4_504	hypothetical protein	hypothetical protein [Escherichia phage UB] (AXC36858	0			0		927	106.02	120241	123024	+
A4_505	hypothetical protein	hypothetical protein PBI_121Q_510 [Escherichia phage 121Q] >gb|AIT14400.1	0			0		141	16.83	123100	123525	+
A4_506	hypothetical membrane protein	hypothetical protein Ecwhy1_271 [Escherichia phage Ecwhy_1] (QAY00550	0			1		124	14.19	123571	123945	+
A4_507	hypothetical lipoprotein	hypothetical protein [Escherichia phage CMSTMSU] >gb|QAY00549.1	5.2e-41			0	yes	104	12.01	123942	124256	+
A4_508	HNH endonuclease	HNH endonuclease [Escherichia phage Ecwhy_1] (QAY00548	0	_	HNH endonuclease domain protein; CRISPR-Cas, Cas9, HNH, RuvC, RNA-guided; HET: SPD; 2.201A {Actinomyces naeslundii}; Related PDB entries: 4OGC_A	0		203	24.13	124258	124869	+
A4_509	hypothetical protein	hypothetical protein G17_00409 [Escherichia phage vB_EcoM_G17] >emb|SCA80390.1	0			0		118	14.27	124923	125279	+
A4_510	hypothetical protein	hypothetical protein [Escherichia coli] >ref|YP_009150371.1	0			0		132	15.38	125279	125677	+
A4_511	hypothetical protein	hypothetical protein PBI_121Q_516 [Escherichia phage 121Q] >gb|AIT14406.1	9.3e-05			0		49	5.42	126150	126001	-
A4_512	hypothetical protein	hypothetical protein Ecwhy1_266 [Escherichia phage Ecwhy_1] (QAY00545	1.4e-40			0		138	16.41	126398	126814	+
A4_513	structural protein	structural protein [Pectobacterium phage CBB], YP_009594709	3e-46	Ferritin-like superfamily (IPR009078)		0		146	16.99	126847	127287	+
A4_514	hypothetical protein	hypothetical protein [Escherichia coli] >gb|QDF13929.1	0			0		117	13.25	127348	127701	+
A4_515	hypothetical protein	hypothetical protein Ecwhy1_262 [Escherichia phage Ecwhy_1] (QAY00541	0			0		107	12.51	127751	128074	+
A4_516	hypothetical protein	hypothetical protein PSLUR01_00420 [Escherichia phage vB_Eco_slurp01] (SCA80397	0			0		189	22.08	128071	128640	+
A4_517	hypothetical protein	hypothetical protein [Escherichia phage CMSTMSU] >gb|AXC39454.1	1.1e-21			0		93	10.63	128656	128937	+
A4_518	hypothetical protein	hypothetical protein [Escherichia coli] >ref|YP_009150363.1	2.6e-10			0		165	19.04	128945	129442	+
A4_519	hypothetical protein	hypothetical protein Ecwhy1_258 [Escherichia phage Ecwhy_1] (QAY00537	3.7e-42			0		111	12.79	129432	129767	+
A4_520	hypothetical protein	hypothetical protein RaK2_00020 [Enterobacteria phage vB_KleM-RaK2] >gb|AFA44293.1	2.9e-07			0		56	6.21	129760	129930	+
A4_521	thymidine kinase	thymidine kinase [Escherichia phage Ecwhy_1] (QAY00536	0	Thymidine kinase (IPR001267)		0		194	22.09	129945	130529	+
A4_522	hypothetical membrane protein	hypothetical protein RaK2_00022 [Enterobacteria phage vB_KleM-RaK2] >gb|AFA44295.1	8.9e-06			2		77	8.84	130522	130755	+
A4_523	hypothetical protein	hypothetical protein Ecwhy1_255 [Escherichia phage Ecwhy_1] (QAY00534	3.2e-15			0		153	17.91	130802	131263	+
A4_524	hypothetical protein	hypothetical protein vBEcoMphAPEC6_gp297c [Escherichia phage vB_EcoM_phAPEC6] (QDF13922	3.5e-30			0		128	15.25	131260	131646	+
A4_525	hypothetical membrane protein	hypothetical protein PBI_121Q_529 [Escherichia phage 121Q] >gb|AXC36841.1	7.2e-20			1		44	4.93	131696	131830	+
A4_526	hypothetical protein	hypothetical protein [Escherichia phage CMSTMSU] >gb|AXC39445.1	3.6e-40			0		67	7.79	131834	132037	+
A4_527	hypothetical protein	hypothetical protein Ecwhy1_250 [Escherichia phage Ecwhy_1] (QAY00529	0			0		136	16.33	132045	132455	+
A4_528	lysozyme	lysozyme [Escherichia phage 121Q] >ref|YP_009150354.1	0	Glycoside hydrolase, family 24 (IPR002196)		1		308	35.16	132703	133629	+
A4_529	putative sigma 54	putative sigma 54 [Escherichia phage Ecwhy_1] (QAY00527	0	Ribosome hibernation promoting factor/RaiA (IPR003489)		0		110	12.26	133644	133976	+
A4_530	hypothetical protein	hypothetical protein PSLUR01_00433 [Escherichia phage vB_Eco_slurp01] (SCA80410	0			0		137	16.23	134028	134441	+
A4_531	hypothetical membrane protein	hypothetical protein BvCmsB5655_03210 [Escherichia coli] >emb|SCA80411.1	8.4e-29			1		61	6.63	134477	134662	+
A4_532	hypothetical protein	hypothetical protein vBEcoMphAPEC6_gp290c [Escherichia phage vB_EcoM_phAPEC6] (QDF13915	0			0		136	16.14	134659	135069	+
A4_533	hypothetical protein	hypothetical protein B1K96_13910 [Escherichia coli] >gb|QDF13914.1	0			0		140	16.79	135056	135478	+
A4_534	hypothetical protein	tRNA nucleotidyltransferase [Escherichia phage CMSTMSU] >gb|AXC39437.1	3e-16			0		40	4.78	135490	135612	+
A4_535	hypothetical protein	hypothetical protein GAP32_274 [Cronobacter phage vB_CsaM_GAP32] >gb|AFC21724.1| hypothetical protein GAP32_274 [Cronobacter phage vB_CsaM_GAP32] (YP_006987379	2.8e-41			0		355	42.07	135622	136689	+
A4_536	multifunctional tRNA nucleotidyl transferase/2'3'-cyclic phosphodiesterase/2'nucleotidase/phosphatase	phosphatase [Escherichia phage 121Q] >gb|AIT14429.1	0	Poly A polymerase, head domain (IPR002646, tRNA nucleotidyltransferase/poly(A) polymerase, RNA and SrmB- binding domain (IPR032828)		0		370	42.73	136686	137798	+
A4_537	nudix hydrolase	nudix hydrolase [Escherichia phage 121Q] >ref|YP_009150346.1	4.5e-17	NUDIX hydrolase-like domain superfamily (IPR015797)		0		131	15.44	137906	138301	+
A4_538	glutaredoxin	glutaredoxin [Escherichia phage Ecwhy_1] (QAY00517	0	Glutaredoxin (IPR002109)		0		82	9.01	138306	138554	+
A4_539	hypothetical protein	hypothetical protein [Escherichia phage CMSTMSU] >gb|QAY00516.1	2.9e-32			0		79	9.02	138554	138793	+
A4_540	hypothetical protein	hypothetical protein [Escherichia coli] >ref|YP_009150343.1	1.5e-30			0		80	9.45	138844	139086	+
A4_541	macro domain-containing protein	macro domain-containing protein [Escherichia coli] >ref|YP_009150342.1	0	Macro domain (IPR002589)		0		158	18.16	139141	139617	+
A4_542	hypothetical protein	hypothetical protein Ecwhy1_234 [Escherichia phage Ecwhy_1] (QAY00513	0			0		102	11.1	139637	139945	+
A4_543	hypothetical protein	hypothetical protein [Escherichia coli] >ref|YP_009102133.1	0			0		125	14.18	139958	140335	+
A4_544	tail protein	neck protein [Escherichia phage Ecwhy_1] (QAY00511	0		Tail tubular protein A; tail tubular protein, bacteriophage, exopolysaccharide; 1.9A {Klebsiella phage KP32}; Related PDB entries: 5MU4_B 5MU4_A 5MU4_D	0		263	29.89	140599	141390	+
A4_545	hypothetical protein	hypothetical protein [Escherichia coli] >ref|YP_009102136.1	1e-23			0		96	11.27	141408	141698	+
A4_546	putative deoxynucleoside monophosphate kinase	putative deoxynucleoside monophosphate kinase [Escherichia phage PBECO 4] >gb|AGC34703.1	0	P-loop containing nucleoside triphosphate hydrolase (IPR027417)		0		208	24.17	141701	142327	+
A4_547	tail sheath monomer	tail sheath monomer [Escherichia phage vB_EcoM_phAPEC6] (QDF13902	0	Tail sheath protein, C-terminal domain (IPR020287)		0		887	97.11	142422	145085	+
A4_548	hypothetical protein	_				0		56	6.35	145164	145334	+
A4_549	structural protein	structural protein [Escherichia phage Ecwhy_1] (QAY00506	0			0		227	24.87	145481	146164	+
A4_550	structural protein	structural protein [Pectobacterium phage CBB] >gb|AMM43771.1	0			0		258	28.93	146252	147028	+
A4_551	structural protein	structural protein [Escherichia phage Ecwhy_1] (QAY00504	0			0		364	40.5	147039	148133	+
A4_552	head completion protein	head completion protein [Escherichia phage Ecwhy_1] (QAY00503	0			0		151	17.64	148133	148588	+
A4_553	hypothetical protein	hypothetical protein Ecwhy1_223 [Escherichia phage Ecwhy_1] (QAY00502	0			0		186	21.16	148592	149152	+
A4_554	structural protein	structural protein [Escherichia phage Ecwhy_1] (QAY00501	0			0		176	20.34	149181	149711	+
A4_555	structural protein	structural protein [Escherichia phage Ecwhy_1] (QAY00500	0			0		183	20.14	149715	150266	+
A4_556	structural protein	structural protein [Escherichia phage Ecwhy_1] (QAY00499	0			0		490	54.46	150279	151751	+
A4_557	structural protein	structural protein [Escherichia phage Ecwhy_1] (QAY00498	0			0		314	34.17	151771	152715	+
A4_558	structural protein	structural protein [Escherichia phage Ecwhy_1] (QAY00497	6.5e-37	_		0		133	14.84	152717	153118	+
A4_559	hypothetical protein	hypothetical protein Ecwhy1_217 [Escherichia phage Ecwhy_1] (QAY00496	0			0		114	13.36	153121	153465	+
A4_560	ATPase	ATPase [Escherichia phage Ecwhy_1] (QAY00495	0	P-loop containing nucleoside triphosphate hydrolase (IPR027417)		0		441	49.66	153818	155143	+
A4_561	VWA domain-containing protein	Zn-dependent hydrolase [Escherichia phage Ecwhy_1] (QAY00494	0	Putative metallopeptidase domain (IPR025154, VWA-like domain (IPR018698)		1		467	53.31	155218	156621	+
A4_562	hypothetical protein	hypothetical protein PBI_121Q_565 [Escherichia phage 121Q] >gb|AXC36808.1	4.2e-19			0		80	8.65	156729	156971	+
A4_563	hypothetical protein	hypothetical protein [Escherichia coli] >gb|QDF13887.1|	0			0		218	24.89	156971	157627	+
A4_564	hypothetical protein	hypothetical protein RaK2_00057 [Enterobacteria phage vB_KleM-RaK2] >gb|AFA44330.1	0			0		101	11.55	157620	157925	+
A4_565	hypothetical protein	hypothetical protein [Escherichia phage UB] (AXC36806	4.2e-16			0		196	22.36	157912	158502	+
A4_566	thymidylate synthase	thymidylate synthase [Escherichia coli] >ref|YP_009102155.1	0	Thymidylate synthase/dCMP hydroxymethylase domain (IPR023451)		0		309	35.55	158506	159435	+
A4_567	structural protein	structural protein [Escherichia phage UB] (AXC36804	0			0		657	71.1	161439	159466	-
A4_568	structural protein	structural protein [Escherichia phage 121Q] >gb|AIT14460.1	0			0		262	29.15	162309	161521	-
A4_569	long tail fiber proximal subunit	long tail fiber proximal subunit [Escherichia phage Ecwhy_1] (QAY00487	0			0		1845	182.57	167918	162381	-
A4_570	structural protein	structural protein [Escherichia phage 121Q] >gb|AIT14462.1	0			0		300	31.88	168935	168033	-
A4_571	colanic acid-degrading protein	colanic acid-degrading protein [Escherichia phage 121Q] >ref|YP_009150861.1	0	Pectin lyase fold (IPR012334)		0		723	79.23	171124	168953	-
A4_572	structural protein	structural protein [Escherichia phage Ecwhy_1] (QAY00483	0			0		375	40.76	172265	171138	-
A4_573	structural protein	structural protein [Escherichia phage Ecwhy_1] (QAY00482	0			0		165	18.81	172375	172872	+
A4_574	structural protein	structural protein [Pectobacterium phage CBB] >gb|AMM43795.1	0			0		202	22.09	172882	173490	+
A4_575	structural protein	structural protein [Escherichia phage Ecwhy_1] (QAY00480,	0			0		365	40.14	173501	174598	+
A4_576	NUDIX domain protein	MutT-like protein [Escherichia phage Ecwhy_1] (QAY00479	0	NUDIX hydrolase domain (IPR000086)		0		154	17.54	175095	174631	-
A4_577	tail sheath stabilizer and completion protein	tail sheath stabilizer and completion protein [Escherichia phage Ecwhy_1] (QAY00478	0	Myoviridae tail sheath stabiliser (IPR031997)		0		447	51.68	176448	175105	-
A4_578	structural protein	structural protein [Escherichia phage Ecwhy_1] (QAY00477	0			0		498	56.89	177941	176445	-
A4_579	ClpA-like protein	ClpA-like protein [Escherichia phage Ecwhy_1] (QAY0047	0	ClpA/ClpB, AAA lid domain (IPR041546), Clp ATPase, C-terminal (IPR019489), AAA+ ATPase domain (IPR003593)		0		761	83.53	178050	180335	+
A4_580	structural protein	hypothetical protein Ecwhy1_196 [Escherichia phage Ecwhy_1] (QAY00475,	0			0		3325	382.14	190347	180370	-
A4_581	baseplate wedge	baseplate wedge [Escherichia phage Ecwhy_1] (QAY00474	0		Baseplate wedge protein gp7, Baseplate; T4, baseplate, complex, VIRAL PROTEIN; 3.8A {Enterobacteria phage T4}; Related PDB entries: 5IV5_B 5IV7_R 5IV7_EB 5IV5_X 5IV7_BG 5IV7_EA 5IV5_GE 5IV5_A 5IV7_B 5IV7_Q 5IV7_x 5HX2_D 5IV5_Y 5IV5_u 5IV5_EA 5IV7_h 5IV5_BH 5IV5_v 5IV5_BI 5IV7_BF 5IV7_g 5IV7_w 5IV5_EB 5IV5_GD 5IV7_A	0		1154	131.76	193893	190429	-
A4_582	GPW/gp25 family protein	GPW/gp25 family protein [Escherichia coli] >gb|QDF13872.1	0	IraD/Gp25-like (IPR007048)		0		131	15.13	194388	193993	-
A4_583	putative baseplate hub subunit and tail lysozyme	putative baseplate hub subunit and tail lysozyme [Escherichia phage vB_EcoM_G17] >emb|SCA80460.1|	0	Glycoside hydrolase, family 24 (IPR002196)		0		162	18.55	194890	194402	-
A4_584	putative virion protein and lysozyme murein	putative virion protein and lysozyme murein [Escherichia phage PBECO 4] >gb|AXC36786.1	0	Glycoside hydrolase, family 24 (IPR002196)		0		887	95.96	197588	194925	-
A4_585	structural protein	structural protein [Escherichia phage Ecwhy_1] (QAY00470,	0			0		716	81.82	199738	197588	-
A4_586	hypothetical protein	hypothetical protein vBEcoMphAPEC6_gp239 [Escherichia phage vB_EcoM_phAPEC6] >emb|SCA80463.1|	0	Baseplate wedge protein gp53, bacteriophage T4 (IPR022607)		0		104	12.29	200064	199750	-
A4_587	structural protein	structural protein [Escherichia phage Ecwhy_1] (QAY00468, GI:)	0			0		243	27.44	200795	200064	-
A4_588	sigma factor for late transcription	RNA polymerase sigma factor [Escherichia phage 121Q] >gb|AIT14481.1|	0	_		0		279	32.9	200920	201759	+
A4_589	phosphoesterase	nuclease SbcCD subunit D [Escherichia phage Ecwhy_1] (QAY00466, GI:)	0	Calcineurin-like phosphoesterase domain, ApaH type (IPR004843)		0		343	39.97	201746	202777	+
A4_590	putative endonuclease subunit	recombination endonuclease subunit [Escherichia phage PBECO 4] >gb|AGC35208.1|	0	Rad50/SbcC-type AAA domain (IPR038729), P-loop containing nucleoside triphosphate hydrolase (IPR027417)		0		715	82.06	202787	204934	+
A4_591	DNA endonuclease VII	DNA endonuclease VII [Escherichia phage 121Q] >ref|YP_009150841.1|	0	Recombination endonuclease VII superfamily (IPR038563)		0		163	18.86	205446	204955	-
A4_1	hypothetical protein	hypothetical protein PBI_121Q_595 [Escherichia phage 121Q] >ref|YP_009150840.1	8.9e-21			0		53	6.16	206516	206355	-
A4_2	baseplate hub subunit	baseplate hub subunit [Escherichia phage 121Q] >ref|YP_009150839.1|	0	Baseplate hub assembly protein, bacteriophage T4-like (IPR024364)		0		289	32.86	207403	206534	-
A4_3	hypothetical membrane protein	hypothetical protein [Cronobacter sakazakii] >gb|PPX83000.1	0.00042			1		162	18.61	207481	207969	+
A4_4	structural protein	structural protein [Escherichia phage Ecwhy_1] (QAY00462	0			0		723	79.45	208077	210248	+
A4_5	portal protein	portal protein [Escherichia phage Ecwhy_1] (QAY00461	0	Portal protein Gp20 (IPR010823)		0		575	64.62	210264	211991	+
A4_6	hypothetical protein	hypothetical protein [Escherichia phage CMSTMSU] (AXC39294	1.7e-29			0		76	8.75	212062	212292	+
A4_7	structural protein	structural protein [Escherichia phage Ecwhy_1] (QAY00459	0			0		280	30.48	212397	213239	+
A4_8	capsid maturation protease	capsid maturation protease [Escherichia phage Ecwhy_1] (QAY00458	0	Peptidase U9, T4 prohead protease (IPR005082)		0		206	22.78	213270	213890	+
A4_9	scaffolding protein	scaffolding protein [Escherichia phage Ecwhy_1] (QAY00457	0			0		372	42.24	213959	215077	+
A4_10	major capsid protein	major capsid protein [Escherichia phage Ecwhy_1] (QAY00456	0	Capsid protein, T4-like bacteriophage-like (IPR010762)		0		391	42.24	215170	216345	+
A4_11	hypothetical protein	DUF723 domain-containing protein [Salmonella enterica] (EBA5048700	1.2e-33			0		368	41.93	216475	217581	+
A4_12	hypothetical protein	hypothetical protein Ecwhy1_174 [Escherichia phage Ecwhy_1] (QAY00454,	0			0		116	13.71	217606	217956	+
A4_13	T5orf172 domain-containing protein	GIY-YIG nuclease family protein [Salmonella enterica] (ECC6867719	0	Bacteriophage T5, Orf172 DNA-binding (IPR018306)		0		102	12	217987	218295	+
A4_14	putative tail fiber protein	putative tail fiber protein [Pectobacterium phage CBB] >gb|AMM43824.1|	0		TAIL FIBER PROTEIN; VIRAL PROTEIN, CAUDOVIRALES, PODOVIRIDAE, BETA-HELIX; HET: TMO, 1PE; 1.9A {ENTEROBACTERIA PHAGE T7}; Related PDB entries: 4A0U_C 4A0U_B 4A0U_A 4A0T_C 4A0T_A	0		536	56.71	218336	219946	+
A4_15	tail assembly chaperone	tail assembly chaperone [Salmonella enterica] (EAN9674089	3e-15		; Caudo_TAP ; Caudovirales tail fibre assembly protein, lambda gpK	0		151	17.6	219950	220405	+
A4_16	putative tail fiber chaperone	putative tail fiber chaperone [Salmonella phage 7t3] (QCW18984	5.6e-10		; Caudo_TAP ; Caudovirales tail fibre assembly protein, lambda gpK	0		165	19.5	220606	221103	+
A4_17	hypothetical protein	hypothetical protein Ecwhy1_170 [Escherichia phage Ecwhy_1] (QAY00450	0			0		100	11.36	221206	221508	+
A4_18	DNA polymerase	DNA polymerase [Escherichia phage Ecwhy_1] (QAY00449	0	DNA-directed DNA polymerase, family B (IPR006172)		0		1001	114.61	221594	224599	+
A4_19	hypothetical protein	hypothetical protein Ecwhy1_168 [Escherichia phage Ecwhy_1] (QAY00448	1.9e-06			0		51	5.96	224610	224765	+
A4_20	hypothetical protein	hypothetical protein [Escherichia coli] >emb|SCA80486.1	1.8e-34			0		103	11.71	224758	225069	+
A4_21	hypothetical protein	hypothetical protein Ecwhy1_166 [Escherichia phage Ecwhy_1] (QAY00446	0			0		243	26.56	225163	225894	+
A4_22	Zinc ribbon domain containing protein	type I antifreeze protein [Escherichia phage Ecwhy_1] (QAY00445,	2.2e-41	Putative regulatory protein, FmdB, Zinc ribbon domain (IPR013429)		0		68	7.89	225954	226160	+
A4_23	co-chaperone GroES	co-chaperone GroES [Escherichia coli] >ref|YP_009102202.1	0	GroES chaperonin family (IPR020818)		0		99	10.75	226162	226461	+
A4_24	structural protein	structural protein [Pectobacterium phage CBB] >gb|AMM43833.1	0			0		241	28.19	226454	227179	+
A4_25	structural protein	structural protein [Escherichia phage Ecwhy_1] (QAY00442	0			0		230	24.36	227916	227224	-
A4_26	structural protein	structural protein [Escherichia phage Ecwhy_1] (QAY00441	0			0		199	20.96	228531	227932	-
A4_27	RNase H-like 5'-3' exonuclease	RNase H-like 5'-3' exonuclease [Escherichia phage Ecwhy_1] (QAY00440	0	Flap endonuclease (IPR038969)		0		328	38.16	228761	229747	+
A4_28	hypothetical protein	hypothetical protein Ecwhy1_159 [Escherichia phage Ecwhy_1] (QAY00439	0			0		161	18.48	229749	230234	+
A4_29	large terminase subunit	hypothetical protein RaK2_00110 [Enterobacteria phage vB_KleM-RaK2] >gb|AFA44383.1	1.5e-31		Large subunit terminase; large terminase, VIRAL PROTEIN; 2.2A {Deep-sea thermophilic phage D6E}; Related PDB entries: 5OE8_B 5OE8_A 5OE9_C 5OE9_B 5OE9_A 5OEA_E 5OEA_A 5OEB_D 5OEB_F 5OEB_C 5OEB_B 5OEB_E 5OEB_A 5OEE_D 5OEE_F 5OEE_C 5OEE_B 5OEE_E 5OEE_A 5OEA_D 5OEA_F 5OEA_C 5OEA_B	0		232	26.75	230273	230971	+
A4_30	large terminase subunit	terminase large subunit [Escherichia phage Ecwhy_1] (QAY00436	0		DNA packaging protein Gp17; large terminase, Alternative initiation, ATP-binding; HET: PO4; 2.8A {Bacteriophage T4}; Related PDB entries: 3EZK_D 3EZK_C 3EZK_B 3EZK_E 3EZK_A	0		445	50.81	231247	232584	+
A4_31	structural protein	structural protein [Escherichia phage Ecwhy_1] (QAY00435	0			0		433	49.25	232617	233918	+
A4_32	ssDNA binding protein	ssDNA binding protein [Serratia phage BF] >gb|AQW88800.1	0	Bacteriophage T4, Gp32, single-stranded DNA-binding (IPR012339)		0		354	39.41	234095	235159	+
A4_33	RecA	recombination protein [Escherichia phage Ecwhy_1] (QAY00433	0	DNA recombination and repair protein RecA (IPR013765)		0		372	41.62	235233	236351	+
A4_34	UvsY	hypothetical protein PBI_121Q_8 [Escherichia phage 121Q] >ref|YP_009150810.1|	0	Recombination, repair and ssDNA binding protein UvsY (IPR021289)		0		153	18.13	236351	236812	+
A4_35	putative DNA polymerase III epsilon subunit	DNA polymerase III [Escherichia phage Ecwhy_1] (QAY00431	0	Putative quorum-sensing-regulated virulence factor (IPR024530), Exonuclease, RNase T/DNA polymerase III (IPR013520)		0		272	31.89	236862	237680	+
A4_36	helicase	helicase [Escherichia phage Ecwhy_1] (QAY00430	0	Helicase/UvrB, N-terminal (IPR006935), Helicase, C-terminal (IPR001650)		0		494	55.16	237695	239179	+
A4_37	hypothetical protein	hypothetical protein [Escherichia coli] >ref|YP_009101605.1	0			0		141	16.45	239234	239659	+
A4_38	hypothetical protein	hypothetical protein Ecwhy1_148 [Escherichia phage Ecwhy_1	0			0		165	18.82	239669	240166	+
A4_39	hypothetical protein	hypothetical protein vBEcoMphAPEC6_gp197c [Escherichia phage vB_EcoM_phAPEC6] (QDF13826	0			0		280	32.12	240171	241013	+
A4_40	hypothetical protein	C2H2-type zinc finger protein [Verrucomicrobiaceae bacterium] (RYD81403	2.2e-30			0		235	28.52	240997	241704	+
A4_41	structural protein	structural protein [Escherichia phage Ecwhy_1] (QAY00426	0			0		109	12.75	241701	242030	+
A4_42	hypothetical protein	hypothetical protein Ecwhy1_144 [Escherichia phage Ecwhy_1] (QAY00425	0			0		212	24.48	242008	242646	+
A4_43	hypothetical protein	hypothetical protein [Escherichia coli] >ref|YP_009101611.1	0			0		117	13.94	242633	242986	-
A4_44	structural protein	structural protein [Escherichia phage Ecwhy_1] (QAY00423	0			0		325	36.65	243044	244021	+
A4_45	putative DNA primase	DNA primase [Escherichia phage Ecwhy_1] (QAY00422	0			0		349	39.76	244075	245124	+
A4_46	helicase	helicase [Escherichia phage Ecwhy_1] (QAY00421	0	DNA helicase, DnaB-like, C-terminal (IPR007694)		0		508	56.77	245143	246669	+
A4_47	structural protein	structural protein [Pectobacterium phage CBB] >gb|AMM43856.1	7.8e-31			0		90	10.35	246673	246945	+
A4_48	hypothetical protein	_				0		52	5.7	246947	247105	+
A4_49	structural protein	structural protein [Pectobacterium phage CBB] >gb|AMM43858.1	0			0		130	14.53	247102	247494	+
A4_50	structural protein	structural protein [Escherichia phage UB] (AXC36733	0			0		318	35.1	247548	248504	+
A4_51	structural protein	structural protein [Escherichia phage Ecwhy_1] (QAY00416	5.7e-32			0		72	8.31	248504	248722	+
A4_52	hypothetical protein	hypothetical protein Ecwhy1_134 [Escherichia phage Ecwhy_1] (QAY00415	0			0		229	25.4	248719	249408	+
A4_53	structural protein	structural protein [Escherichia phage Ecwhy_1] (QAY00414	0			0		209	23.1	249442	250071	+
A4_54	structural protein	structural protein [Escherichia phage Ecwhy_1] (QAY00413	0			0		110	12.08	250082	250414	+
A4_55	exonuclease	exonuclease [Escherichia phage Ecwhy_1] (QAY00412	0	Exonuclease, phage-type/RecB, C-terminal (IPR011604)		0		239	27.37	250463	251182	+
A4_56	hypothetical protein	hypothetical protein Ecwhy1_130 [Escherichia phage Ecwhy_1] (QAY00411	0			0		186	21.22	251169	251729	+
A4_57	structural protein	structural protein [Escherichia phage Ecwhy_1] (QAY00410	0			0		193	21.85	251758	252339	+
A4_58	Ribonucleoside-diphosphate reductase large subunit	ribonucleoside-diphosphate reductase subunit alpha [Escherichia coli] >gb|QDF13807.1	0	Ribonucleoside-diphosphate reductase large subunit (IPR039718)		0		772	87.49	252419	254737	+
A4_59	Ribonucleotide reductase small subunit	ribonucleoside triphosphate reductase small subunit [Escherichia phage Ecwhy_1] (QAY00407	0	Ribonucleotide reductase small subunit family (IPR000358)		0		374	42.93	254783	255907	+
A4_60	hypothetical protein	hypothetical protein PBI_121Q_34 [Escherichia phage 121Q] >ref|YP_009150784.1	1.8e-14			0		57	6.28	255959	256132	+
A4_61	hypothetical protein	hypothetical protein PBI_121Q_35 [Escherichia phage 121Q] >gb|AIT13932.1	2.5e-37			0		77	9.08	256194	256427	+
A4_62	structural protein	structural protein [Pectobacterium phage CBB] >gb|AMM43871.1	1.1e-27			0		130	15.21	256442	256834	+
A4_63	nucleotide pyrophosphohydrolase	nucleotide pyrophosphohydrolase [Escherichia phage Ecwhy_1] (QAY00403	0	Phosphoribosyl-ATP pyrophosphohydrolase-like (IPR021130)		0		244	27.36	256834	257568	+
A4_64	structural protein	structural protein [Pectobacterium phage CBB] >gb|AMM43873.1	3.8e-06			0		76	9.12	257835	257605	-
A4_65	structural protein	structural protein [Escherichia phage Ecwhy_1] (QAY00401	1.1e-29			1		138	16.28	258265	257849	-
A4_66	structural protein	structural protein [Escherichia phage Ecwhy_1] (QAY00400	0			1		220	25.46	258943	258281	-
A4_67	hypothetical membrane protein	_				2		123	14.34	259092	259463	+
A4_68	dihydrofolate reductase	dihydrofolate reductase [Escherichia phage UB] (AXC36717	0	Dihydrofolate reductase (IPR012259)		0		175	20.31	259451	259978	+
A4_69	RNase H	RNase H [Escherichia phage 121Q] >gb|AIT13940.1| RNase H [Escherichia phage 121Q] >gb|QDF13798.1	0	Ribonuclease HI (IPR022892)		0		140	15.68	259975	260397	+
A4_70	helicase	DNA helicase [Escherichia phage PBECO 4] >gb|AGC35141.1	0	UvrD-like helicase C-terminal domain (IPR027785)		0		448	51.34	260394	261740	+
A4_71	structural protein	structural protein [Escherichia phage Ecwhy_1] (QAY00395	0			0		188	20.94	261785	262351	+
A4_72	hypothetical protein	hypothetical protein [Escherichia coli] >ref|YP_009101640.1| hypothetical protein PBI_121Q_46 [Escherichia phage 121Q] >ref|YP_009150773.1	2.2e-33			0		64	7.38	262376	262570	+
A4_73	translation initiation factor IF3	translation initiation factor IF3 [Escherichia phage Ecwhy_1] (QAY00393	0	Translation initiation factor 3 (IPR001288)		0		167	18.63	262644	263147	+
A4_74	protease adapter protein	protease adapter protein [Escherichia phage Ecwhy_1] (QAY00392	0	Ribosomal protein L7/L12, C-terminal/adaptor protein ClpS-like (IPR014719)		0		181	20.7	263162	263707	+
A4_75	KTSC domain protein	DnaJ-like protein [Escherichia phage Ecwhy_1] (QAY00391	1.5e-32	KTSC domain (IPR025309)		0		75	8.64	263772	263999	+
A4_76	structural protein	structural protein [Pectobacterium phage CBB] >gb|AMM43883.1| structural protein [Pectobacterium phage CBB] (YP_009594860	0			0		111	12.72	263992	264327	+
A4_77	structural protein	structural protein [Escherichia phage 121Q] >gb|AIT13947.1| structural protein [Escherichia phage 121Q] (YP_009101644	0			0		523	60.17	264317	265888	+
A4_78	hypothetical protein	_				0		67	8.01	265892	266095	+
A4_79	structural protein	structural protein [Escherichia phage Ecwhy_1] (QAY00389	0			0		284	31.78	266085	266939	+
A4_80	DUF3307 domain-containing protein	DUF3307 domain-containing protein [Salmonella enterica subsp. enterica serovar Braenderup] (EBS4516419	2e-32	Bacteriophage phiKZ, Orf197 (IPR021737)		4		128	14.87	266949	267335	+
A4_81	topoisomerase II large subunit	topoisomerase II large subunit [Escherichia phage UB] (AXC36707	0	DNA topoisomerase, type IIA (IPR001241)		0		654	74.14	267436	269400	+
A4_82	topoisomerase II medium subunit	topoisomerase II medium subunit [Escherichia phage PBECO 4] >gb|AGC35132.1	0	DNA topoisomerase II, eukaryotic-type (IPR001154)		0		470	53.25	269449	270861	+
A4_83	structural protein	structural protein [Escherichia phage Ecwhy_1] (QAY00386	0			0		795	89.82	270943	273330	+
A4_84	DNA polymerase III alpha subunit	DNA polymerase III alpha subunit [Escherichia phage 121Q] >ref|YP_009150763.1|	0	Bacterial DNA polymerase III, alpha subunit, NTPase domain (IPR011708)		0		172	20.65	273612	274130	+
A4_85	hypothetical protein	hypothetical protein PBI_121Q_57 [Escherichia phage 121Q] >gb|AIT13954.1	0			0		120	13.68	274190	274552	+
A4_86	co-chaperone GroES	co-chaperone GroES [Escherichia coli] >ref|YP_009150761.1	0	GroES-like superfamily (IPR011032)		0		107	11.88	274558	274881	+
A4_87	hypothetical protein	hypothetical protein Ecwhy1_100 [Escherichia phage Ecwhy_1] (QAY00381	3.6e-41			0		89	10.52	274936	275205	+
A4_88	sliding clamp loader subunit	clamp loader subunit [Escherichia phage Ecwhy_1] (QAY00380	0	P-loop containing nucleoside triphosphate hydrolase (IPR027417), AAA+ ATPase domain (IPR003593)		0		317	36.06	275225	276178	+
A4_89	HAD-like domain protein	phosphoglycolate phosphatase [Escherichia phage Ecwhy_1] (QAY00379	0	HAD-like superfamily (IPR036412)		0		206	24.3	276178	276798	+
A4_90	structural protein	structural protein [Escherichia phage Ecwhy_1] (QAY00378,	0			0		191	21.94	276882	277457	+
A4_91	structural protein	structural protein [Escherichia phage 121Q] >gb|AIT13960.1| structural protein [Escherichia phage 121Q] >gb|AXC36696.1	0			0		226	25.48	277457	278137	+
A4_92	hypothetical protein	hypothetical protein Ecwhy1_95 [Escherichia phage Ecwhy_1] (QAY00376	0			0		267	32.14	278149	278952	+
A4_93	hypothetical protein	hypothetical protein Ecwhy1_94 [Escherichia phage Ecwhy_1] (QAY00375	0			0		372	43.47	279047	280165	+
A4_94	TelA-like protein	TelA-like protein [Escherichia phage Ecwhy_1] (QAY00374	0	Toxic anion resistance (IPR008863)		0		375	42.41	280252	281379	+
A4_95	3'-5' exoribonuclease	metallopeptidase [Escherichia phage Ecwhy_1] (QAY00373	0	3'-5' exoribonuclease Rv2179c-like domain (IPR033390)		0		232	26.47	281448	282146	+
A4_96	hypothetical membrane protein	hypothetical protein Ecwhy1_91 [Escherichia phage Ecwhy_1] (QAY00372	0			3		365	42.39	282157	283254	+
A4_97	structural protein	structural protein [Pectobacterium phage CBB] >gb|AMM43907.1	0			1		184	21.06	283251	283805	+
A4_98	hypothetical protein	hypothetical protein [Escherichia coli] (WP_137592652	1e-10			0		193	22.04	283855	284436	+
A4_99	hypothetical protein	hypothetical protein Ecwhy1_88 [Escherichia phage Ecwhy_1] (QAY00369,	6.9e-22			0		176	20.97	284423	284953	+
A4_100	hypothetical membrane protein	hypothetical protein PBI_121Q_72 [Escherichia phage 121Q] >gb|AIT13969.1	2.8e-45			2		117	13.37	284955	285308	+
A4_101	hypothetical protein	hypothetical protein Ecwhy1_86 [Escherichia phage Ecwhy_1] (QAY00367	0			0		164	19.35	285308	285802	+
A4_102	hypothetical protein	_				0		91	10.29	285795	286070	+
A4_103	hypothetical protein	_				0		90	10.52	286072	286344	+
A4_104	hypothetical protein	hypothetical protein Ecwhy1_84 [Escherichia phage Ecwhy_1] (QAY00365	1.4e-28			0		76	8.74	286325	286555	+
A4_105	hypothetical membrane protein	hypothetical protein Ecwhy1_83 [Escherichia phage Ecwhy_1] (QAY00364	6e-20			2		58	6.79	286558	286734	+
A4_106	hypothetical protein	hypothetical protein [Escherichia coli] >ref|YP_009101671.1	0			0		140	16.73	286721	287143	+
A4_107	hypothetical protein	hypothetical protein [Escherichia coli] >ref|YP_009101672.1| hypothetical protein PBI_121Q_78 [Escherichia phage 121Q] >ref|YP_009150742.1|	0			0		111	13.11	287140	287475	+
A4_108	hypothetical protein	hypothetical protein Ecwhy1_80 [Escherichia phage Ecwhy_1] (QAY00361	8.1e-29			0		64	7.42	287472	287666	+
A4_109	hypothetical protein	hypothetical protein Ecwhy1_79 [Escherichia phage Ecwhy_1] (QAY00360	0			0		143	16.21	287669	288100	+
A4_110	hypothetical protein	hypothetical protein [Escherichia coli] >ref|YP_009101675.1| hypothetical protein PBI_121Q_81 [Escherichia phage 121Q] >ref|YP_009150739.1	0			0		183	20.83	288178	288729	+
A4_111	hypothetical protein	hypothetical protein [Escherichia phage UB] (AXC36679	2.7e-05			0		131	15.78	288878	289273	+
A4_112	hypothetical protein	hypothetical protein [Escherichia phage CMSTMSU] (AXC39126	8e-09			0		144	16.87	289291	289725	+
A4_113	hypothetical protein	hypothetical protein B1K96_14685 [Escherichia coli] (OTE92111	2.2e-06			0		141	16.44	289715	290140	+
A4_114	peptidyl-tRNA hydrolase	peptidyl-tRNA hydrolase [Cronobacter phage vB_CsaM_GAP32] >gb|AFC21834.1	8e-33	Peptidyl-tRNA hydrolase, PTH2 (IPR002833)		0		136	15.27	290127	290537	+
A4_115	hypothetical protein	hypothetical protein [Escherichia coli] >dbj|GCJ80324.1| hypothetical protein BvCmsB5655_03377 [Escherichia coli] (WP_137592664	0.0026			0		126	15.04	290531	290911	+
A4_116	hypothetical protein	hypothetical protein Ecwhy1_73 [Escherichia phage Ecwhy_1] (QAY00354	4.6e-07			0		146	17.23	290908	291348	+
A4_117	hypothetical protein	hypothetical protein Ecwhy1_72 [Escherichia phage Ecwhy_1] (QAY00353	6.1e-10			0		140	16.44	291345	291767	+
A4_118	hypothetical protein	hypothetical protein [Escherichia coli] >ref|YP_009150732.1| hypothetical protein [Escherichia phage PBECO 4] >gb|AXC36675.1	0			0		86	10.3	291772	292032	+
A4_119	hypothetical protein	hypothetical protein Ecwhy1_70 [Escherichia phage Ecwhy_1] (QAY00351	4.7e-37			0		95	10.73	292073	292360	+
A4_120	DNA-cytosine-methyltransferase	DNA-cytosine-methyltransferase [Escherichia phage Ecwhy_1] (QAY00350	0	C-5 cytosine methyltransferase (IPR001525)		0		632	73.8	292647	294545	+
A4_121	hypothetical protein	hypothetical protein Ecwhy1_68 [Escherichia phage Ecwhy_1] (QAY00349	1e-36			0		165	19.42	294561	295058	+
A4_122	hypothetical protein	hypothetical protein Ecwhy1_66 [Escherichia phage Ecwhy_1] (QAY00347	1.5e-13			0		158	18.54	295106	295582	+
A4_123	hypothetical protein	hypothetical protein B1K96_14730 [Escherichia coli] (OTE92120	0			0		126	14.75	295569	295949	+
A4_124	hypothetical protein	hypothetical protein [Escherichia phage PBECO 4] >gb|AGC35091.1	0			0		147	17.68	295946	296389	+
A4_125	hypothetical protein	hypothetical protein PBI_121Q_97 [Escherichia phage 121Q] >gb|AIT13994.1	1.5e-26			0		47	5.43	296392	296535	+
A4_126	hypothetical protein	hypothetical protein [Escherichia phage PBECO 4] >gb|AXC36666.1	2e-23			0		56	6.54	296548	296718	+
A4_127	hypothetical protein	hypothetical protein RaK2_00204 [Enterobacteria phage vB_KleM-RaK2] >gb|AFA44477.1|	0			0		188	22.36	296782	297348	+
A4_128	hypothetical membrane protein	hypothetical protein Ecwhy1_59 [Escherichia phage Ecwhy_1] (QAY00340	3.9e-10			2		84	9.76	297348	297602	+
A4_129	hypothetical protein	hypothetical protein PBI_121Q_102 [Escherichia phage 121Q] >gb|AIT13999.1	0			0		264	30.67	297592	298386	+
A4_130	hypothetical protein	hypothetical protein Ecwhy1_57 [Escherichia phage Ecwhy_1] (QAY00338	1.8e-24			0		87	10.1	298383	298646	+
A4_131	hypothetical protein	hypothetical protein vBEcoMphAPEC6_gp111c [Escherichia phage vB_EcoM_phAPEC6] (QDF13741	8.6e-33			0		91	10.9	298657	298932	+
A4_132	hypothetical protein	hypothetical protein Ecwhy1_55 [Escherichia phage Ecwhy_1] (QAY00336	0			0		98	11.34	298925	299221	+
A4_133	hypothetical protein	hypothetical protein [Escherichia coli] >ref|YP_009101700.1| hypothetical protein PBI_121Q_106 [Escherichia phage 121Q]	4e-36			0		69	8.09	299341	299550	+
A4_134	hypothetical membrane protein	hypothetical protein PBI_121Q_107 [Escherichia phage 121Q] >gb|AIT14004.1|	1.4e-40			1		179	20.61	299616	300155	+
A4_135	hypothetical protein	hypothetical protein [Escherichia coli] >ref|YP_009101702.1| hypothetical protein PBI_121Q_108	4.6e-28			0		98	11.13	300155	300451	+
A4_136	hypothetical protein	hypothetical protein PBI_121Q_110 [Escherichia phage 121Q] >gb|AIT14007.1	0			0		47	5.22	300454	300597	+
A4_137	hypothetical protein	hypothetical protein PBI_121Q_110 [Escherichia phage 121Q] >gb|AIT14007.1	0			0		130	15.28	300647	301039	+
A4_138	hypothetical protein	hypothetical protein [Escherichia phage PBECO 4] >gb|AGC35076.1	0			0		189	21.85	301090	301659	+
A4_139	hypothetical protein	hypothetical protein [Escherichia phage PBECO 4] >gb|AGC35076.1	0			0		158	18.51	301661	302137	+
A4_140	DUF1353 domain-containing protein	hypothetical protein Ecwhy1_48 [Escherichia phage Ecwhy_1] (QAY00329	0	Campylobacter phage CGC-2007, Cje0229 (IPR010767)		0		116	13.25	302176	302526	+
A4_141	hypothetical protein	hypothetical protein [Escherichia coli] >dbj|GCJ80384.1	4.6e-38			0		71	8.13	302579	302794	+
A4_142	hypothetical protein	hypothetical protein [Escherichia coli] >dbj|GCJ80384.1	4.6e-38			0		61	7.21	302796	302981	+
A4_143	hypothetical protein	hypothetical protein Ecwhy1_45 [Escherichia phage Ecwhy_1], gb|QAY00326.1|	5e-29			0		60	7.36	302978	303160	+
A4_144	hypothetical protein	hypothetical protein Ecwhy1_45 [Escherichia phage Ecwhy_1] (QAY00326	5.2e-29			0		167	20.3	303206	303709	+
A4_145	hypothetical protein	hypothetical protein Ecwhy1_44 [Escherichia phage Ecwhy_1] (QAY00325	0			0		58	6.95	303706	303882	+
A4_146	hypothetical protein	hypothetical protein Ecwhy1_38 [Escherichia phage Ecwhy_1] (QAY00320	1.7e-26			0		54	6.9	304217	304381	+
A4_147	hypothetical protein	hypothetical protein [Escherichia phage PBECO 4] >gb|AGC35066.1|	4.3e-27			0		54	6.69	304378	304542	+
A4_148	hypothetical protein	hypothetical protein PBI_121Q_128 [Escherichia phage 121Q] >gb|AIT14022.1	0			0		117	14.32	304612	304965	+
A4_149	hypothetical protein	hypothetical protein G17_00181 [Escherichia phage vB_EcoM_G17] >gb|QDF13722.1	0			0		127	14.71	305106	305489	+
A4_150	hypothetical protein	hypothetical protein [Escherichia phage UB] >gb|OTE92144.1	0			0		85	10.01	305994	306251	+
A4_151	hypothetical protein	hypothetical protein [Escherichia coli] >dbj|GCJ80402.1|	2.6e-41			0		71	7.81	306260	306475	+
A4_152	hypothetical protein	hypothetical protein PBI_121Q_139 [Escherichia phage 121Q] >gb|AIT14030.1	2e-16			0		37	4.19	306824	306937	+
A4_153	hypothetical protein	hypothetical protein PBI_121Q_141 [Escherichia phage 121Q] >gb|AIT14031.1	0			0		145	17.21	307105	307542	+
A4_154	hypothetical protein	hypothetical protein Ecwhy1_27 [Escherichia phage Ecwhy_1] (QAY00309	0			0		123	14.22	307535	307906	+
A4_155	hypothetical protein	hypothetical protein PBI_121Q_143 [Escherichia phage 121Q] >gb|AIT14033.1|	3.4e-37			0		63	7.56	307920	308111	+
A4_156	hypothetical protein	hypothetical protein [Escherichia coli] >gb|AXC36633.1| hypothetical protein [Escherichia phage UB] >gb|QBO61665.1	0			0		92	10.79	308111	308389	+
A4_157	hypothetical protein	_				0		131	15.48	308719	309114	+
A4_158	hypothetical protein	_				0		157	18.85	309111	309584	+
A4_159	hypothetical protein	hypothetical protein G17_00165 [Escherichia phage vB_EcoM_G17] (QBO61661	1.3e-09			0		139	16.28	309581	310000	+
A4_160	hypothetical protein	_				0		155	17.88	309982	310449	+
A4_161	hypothetical protein	hypothetical protein PBI_121Q_149 [Escherichia phage 121Q] >gb|AIT14039.1	4.1e-38			0		148	17.2	310553	310999	+
A4_162	hypothetical protein	hypothetical protein PBI_121Q_147 [Escherichia phage 121Q] >gb|AIT14037.1|	0.0067			0		154	17.94	310999	311463	+
A4_163	hypothetical protein	hypothetical protein [Escherichia phage PBECO 4] >gb|AGC35053.1|	6.4e-39			0		142	16.06	311456	311884	+
A4_164	hypothetical membrane protein	hypothetical protein [Escherichia phage PBECO 4] >gb|AGC35052.1	4e-24			1		107	12.44	311888	312211	+
A4_165	hypothetical protein	hypothetical protein Ecwhy1_19 [Escherichia phage Ecwhy_1] (QAY00301	1.1e-15			0		67	8.08	312192	312395	+
A4_166	hypothetical protein	hypothetical protein [Escherichia phage CMSTMSU] >gb|QAY00300.1|	0			0		113	13.08	312397	312738	+
A4_167	hypothetical protein	hypothetical protein [Escherichia coli] >gb|AXC36626.1| hypothetical protein [Escherichia phage UB] >gb|OTE92158.1	0			0		280	31.08	312749	313591	+
A4_168	structural protein	structural protein [Escherichia phage 121Q] >ref|YP_009150682.1|	0			0		385	42.61	314783	313626	-
A4_169	hypothetical protein	hypothetical protein Ecwhy1_15 [Escherichia phage Ecwhy_1] (QAY00297	0			0		194	21.96	314905	315489	+
A4_170	hypothetical protein	hypothetical protein RaK2_00235 [Enterobacteria phage vB_KleM-RaK2] >gb|AFA44508.1	3.8e-10			0		79	9.06	315486	315725	+
A4_171	hypothetical membrane protein	hypothetical protein PBI_121Q_158 [Escherichia phage 121Q] >gb|AIT14048.1	1e-39			1		107	12.74	315728	316051	+
A4_172	hypothetical protein	_				0		154	17.75	316048	316512	+
A4_173	hypothetical protein	hypothetical protein PSLUR01_00068 [Escherichia phage vB_Eco_slurp01] (SCA80045	0			0		152	17.3	316577	317035	+
A4_174	hypothetical membrane protein	hypothetical protein Ecwhy1_10 [Escherichia phage Ecwhy_1] (QAY00292	2e-15			3		147	17.58	317032	317475	+
A4_175	hypothetical membrane protein	hypothetical protein Ecwhy1_9 [Escherichia phage Ecwhy_1] (QAY00291,	8.3e-07			3		141	15.68	317475	317900	+
A4_176	hypothetical protein	hypothetical protein [Escherichia phage CMSTMSU] (AXC39063	5.2e-40			0		83	9.63	317955	318206	+
A4_177	hypothetical protein	hypothetical protein Ecwhy1_7 [Escherichia phage Ecwhy_1] (QAY00289	1.8e-39			0		91	10.09	318280	318555	+
A4_178	hypothetical protein	hypothetical protein RaK2_00242 [Enterobacteria phage vB_KleM-RaK2] >gb|AFA44515.1	0			0		155	18	318552	319019	+
A4_179	hypothetical protein	hypothetical protein [Escherichia phage PBECO 4] >gb|AGC35038.1	7e-09			0		143	16.64	318985	319416	+
A4_180	hypothetical protein	hypothetical protein Ecwhy1_5 [Escherichia phage Ecwhy_1] (QAY00287	0			0		165	19.22	319418	319915	+
A4_181	sigma-70 family RNA polymerase sigma factor	sigma-70 family RNA polymerase sigma factor [Escherichia coli] >ref|YP_009150670.1| putative RNA polymerase sigma factor [Escherichia phage PBECO 4] >gb|AXC36614.1	0	RNA polymerase sigma-70 region 2 (IPR007627), RNA polymerase sigma-70 region 3 (IPR007624)		0		320	36.59	319937	320899	+
A4_182	hypothetical protein	hypothetical protein B1K96_15015 [Escherichia coli] >emb|SCA80053.1	3.6e-30			0		69	7.93	321551	321760	+
A4_183	hypothetical protein	hypothetical protein B1K96_15020 [Escherichia coli] (OTE92173	1.5e-12			0		64	7.63	321757	321951	+
A4_184	hypothetical protein	HNH endonuclease [Escherichia phage 121Q] >gb|AIT14060.1| HNH endonuclease [Escherichia phage 121Q] (YP_009101757	8e-18			0		87	10.19	321982	322245	+
A4_185	hypothetical protein	hypothetical protein [Escherichia coli] >ref|YP_009101758.1	6.4e-08			0		55	6.17	322260	322427	+
A4_186	hypothetical protein	hypothetical protein Ecwhy1_588 [Escherichia phage Ecwhy_1] (QAY00859	3.1e-38			0		66	7.44	322516	322716	+
A4_187	hypothetical protein	hypothetical protein [Escherichia phage PBECO 4] >gb|AXC36607.1	0			0		92	11.02	322885	323163	+
A4_188	hypothetical protein	hypothetical protein [Escherichia coli] >ref|YP_009101761.1	0			0		102	11.33	323282	323590	+
A4_189	hypothetical lipoprotein	hypothetical protein [Escherichia coli] >dbj|GCJ80467.1	0			0	yes	81	8.84	323590	323835	+
A4_190	hypothetical protein	hypothetical protein [Escherichia coli] >dbj|GCJ80469.1|	0			0		122	14.45	323838	324206	+
A4_191	hypothetical lipoprotein	hypothetical protein [Escherichia coli] >dbj|GCJ80471.1	0			0	yes	91	10.54	324203	324478	+
A4_192	hypothetical protein	hypothetical protein Ecwhy1_583 [Escherichia phage Ecwhy_1] (QAY00854,	3e-41			0		69	7.87	324478	324687	+
A4_193	hypothetical membrane protein	hypothetical protein PBI_121Q_179 [Escherichia phage 121Q] >gb|AIT14069.1	5.2e-23			1		48	5.65	324689	324835	+
A4_194	hypothetical protein	hypothetical protein [Escherichia coli] >dbj|GCJ80477.1|	1.6e-39			0		66	7.57	324845	325045	+
A4_195	hypothetical protein	hypothetical protein Ecwhy1_580 [Escherichia phage Ecwhy_1] (QAY00852	1.2e-08			0		168	19.44	325045	325551	+
A4_196	hypothetical protein	hypothetical protein Ecwhy1_579 [Escherichia phage Ecwhy_1] (QAY00851	8.9e-16			0		74	8.82	325548	325772	+
A4_197	hypothetical protein	hypothetical protein [Escherichia phage PBECO 4] >gb|AGC35020.1	8.9e-23			0		70	8.34	325769	325981	+
A4_198	hypothetical protein	hypothetical protein RaK2_00262 [Enterobacteria phage vB_KleM-RaK2] >gb|AFA44535.1	0			0		221	25.58	326046	326711	+
A4_199	hypothetical membrane protein	hypothetical protein BvCmsB5655_03471 [Escherichia coli] (GCJ80488	0.0077			2		80	9.42	326711	326953	+
A4_200	C4-type zinc finger domain-containing protein	C4-type zinc finger domain-containing protein [Serratia phage BF] >gb|AQW89040.1	9.4e-37	Zinc finger, DksA/TraR C4-type (IPR000962)		0		86	9.89	326986	327246	+
A4_201	hypothetical protein	hypothetical protein Ecwhy1_574 [Escherichia phage Ecwhy_1] (QAY00846	7.8e-22			3		110	12.79	327267	327599	+
A4_202	hypothetical protein	hypothetical protein Ecwhy1_573 [Escherichia phage Ecwhy_1] (QAY00845	1.6e-39			0		121	13.64	327691	328056	+
A4_203	hypothetical membrane protein	hypothetical protein Ecwhy1_572 [Escherichia phage Ecwhy_1] (QAY00844	1.3e-05			3		124	14.44	328071	328445	+
A4_204	hypothetical membrane protein	hypothetical protein [Escherichia phage UB] >gb|OTE92188.1	5.4e-43			1		117	13.17	328442	328795	+
A4_205	hypothetical protein	hypothetical protein Ecwhy1_571 [Escherichia phage Ecwhy_1] (QAY00843	1.7e-20			0		41	4.71	328845	328970	+
A4_206	hypothetical protein	hypothetical protein [Escherichia phage CMSTMSU] (AXC39035	6.5e-37			0		63	7.73	328975	329166	+
A4_207	hypothetical protein	hypothetical protein Ecwhy1_569 [Escherichia phage Ecwhy_1] (QAY00841	0			0		146	17.05	329222	329662	+
A4_208	hypothetical protein	hypothetical protein [Escherichia coli] >gb|QBO61616.1	1.6e-11			0		118	13.98	329655	330011	+
A4_209	hypothetical protein	hypothetical protein [Escherichia coli] >ref|YP_009101781.1|	1.3e-31			0		87	10.25	330012	330275	+
A4_210	hypothetical protein	hypothetical protein Ecwhy1_565 [Escherichia phage Ecwhy_1] (QAY00837	1.5e-14			0		74	8.51	330297	330521	+
A4_211	hypothetical protein	hypothetical protein G17_00116 [Escherichia phage vB_EcoM_G17] (QBO61612	3.4e-32			0		192	22.19	330567	331145	+
A4_212	hypothetical protein	hypothetical protein PBI_121Q_198 [Escherichia phage 121Q] >gb|AIT14088.1	0			0		143	16.1	331157	331588	+
A4_213	hypothetical protein	_				0		74	8.99	331588	331812	+
A4_214	hypothetical protein	hypothetical protein PSLUR01_00108 [Escherichia phage vB_Eco_slurp01] (SCA80085	0			0		512	56.57	331903	333441	+
A4_215	hypothetical protein	hypothetical protein Ecwhy1_553 [Escherichia phage Ecwhy_1] (QAY00826	2.4e-31			0		91	10.84	333512	333787	+
A4_216	hypothetical protein	_				0		86	9.58	333801	334061	+
A4_217	hypothetical membrane protein	hypothetical protein Ecwhy1_552 [Escherichia phage Ecwhy_1] (QAY00825	3.3e-08			2		92	10.98	334114	334392	+
A4_218	hypothetical protein	hypothetical protein [Escherichia coli] >gb|QDF13656.1| hypothetical protein vBEcoMphAPEC6_gp025c [Escherichia phage vB_EcoM_phAPEC6] >dbj|GCJ80534.1	0			0		183	21.58	334478	335029	+
A4_219	hypothetical protein	hypothetical protein PBI_121Q_213 [Escherichia phage 121Q] >ref|YP_009150626.1	1.6e-31			0		58	7.1	335041	335217	+
A4_220	hypothetical membrane protein	hypothetical protein Ecwhy1_545 [Escherichia phage Ecwhy_1] >emb|SCA80098.1	3.3e-41			3		83	9.46	335257	335508	+
A4_221	hypothetical protein	hypothetical protein B1K96_15205 [Escherichia coli] (OTE92208	0			0		123	14.02	335518	335889	+
A4_222	endonuclease V	endonuclease V N-glycosylase UV repair enzyme [Escherichia phage PBECO 4] >gb|AGC34989.1	0	Pyrimidine dimer DNA glycosylase, endonuclease V type (IPR021143)		0		145	17.32	335978	336415	+
A4_223	hypothetical protein	hypothetical protein Ecwhy1_542 [Escherichia phage Ecwhy_1	0.00017			0		75	9.29	336412	336639	+
A4_224	hypothetical protein	hypothetical protein vBEcoMphAPEC6_gp020c [Escherichia phage vB_EcoM_phAPEC6] >emb|SCA80103.1	0			0		79	8.84	336705	336944	+
A4_225	hypothetical protein	exonuclease ABC C subunit [Escherichia phage vB_EcoM_phAPEC6] >emb|SCA80104.1|	0			0		565	64.4	336934	338631	+
A4_226	hypothetical protein	hypothetical protein PBI_121Q_223 [Escherichia phage 121Q] >gb|AIT14113.1	0	P-loop containing nucleoside triphosphate hydrolase (IPR027417), ATPase, AAA-type, core (IPR003959)		0		256	28.73	338699	339469	+
A4_227	hypothetical membrane protein	_				2		72	8.26	339470	339688	+
A4_228	hypothetical membrane protein	hypothetical protein B1K96_15250 [Escherichia coli] >gb|QDF13648.1|	2.4e-13			3		110	13	339699	340031	+
A4_229	hypothetical membrane protein	hypothetical protein PBI_121Q_226 [Escherichia phage 121Q] >gb|AIT14116.1	0.0031			3		117	13.49	340031	340384	+
A4_230	hypothetical membrane protein	hypothetical protein [Escherichia coli] (WP_137592758	1.4e-45			3		111	13.34	340384	340719	+
A4_231	hypothetical membrane protein	hypothetical protein [Escherichia coli] >gb|OTE92220.1	1.5e-13			3		106	12.16	340721	341041	+
A4_232	hypothetical membrane protein	hypothetical protein [Escherichia coli] >ref|YP_009150613.1	5.2e-21			3		127	14.57	341041	341424	+
A4_233	hypothetical membrane protein	hypothetical protein Ecwhy1_531 [Escherichia phage Ecwhy_1] (QAY00804	0.00018			3		117	13.41	341427	341780	+
A4_234	hypothetical membrane protein	hypothetical protein Ecwhy1_530 [Escherichia phage Ecwhy_1] (QAY00803	2.1e-20			3		127	14.5	341780	342163	+
A4_235	hypothetical protein	MULTISPECIES: DUF1190 family protein [Serratia] >gb|AGB84194.1	0	Biofilm formation YgiB (IPR009576)		0	yes	183	19.7	342163	342714	+
A4_236	hypothetical protein	hypothetical protein Ecwhy1_529 [Escherichia phage Ecwhy_1] (QAY00802	1.1e-10			0		668	74.37	344751	342745	-
A4_237	hypothetical protein	_				0		314	35.46	345682	344738	-
A4_238	putative DNA condensation protein	putative DNA condensation protein [Escherichia phage UB] (AXC36550,	1.9e-06	_		0		450	49.11	347254	345902	-
A4_239	putative DNA condensation protein	regulator of chromosome condensation RCC1 [Escherichia phage PBECO 4] >gb|AGC34974.1	0	Regulator of chromosome condensation 1/beta-lactamase-inhibitor protein II (IPR009091)		0		391	43.47	348505	347330	-
A4_240	putative DNA condensation protein	putative DNA condensation protein [Escherichia phage 121Q] >gb|AIT14134.1	0	Regulator of chromosome condensation 1/beta-lactamase-inhibitor protein II (IPR009091)		0		396	42.97	349767	348577	-
A4_241	putative DNA condensation protein	putative DNA condensation protein [Escherichia phage UB] (AXC36556	8.5e-39	Regulator of chromosome condensation 1/beta-lactamase-inhibitor protein II (IPR009091)		0		389	41.47	351008	349839	-
A4_242	putative DNA condensation protein	putative DNA condensation protein [Escherichia phage 121Q] >gb|AIT14136.1|	0	Regulator of chromosome condensation 1/beta-lactamase-inhibitor protein II (IPR009091)		0		369	39.42	352188	351079	-
A4_243	putative DNA condensation protein	putative DNA condensation protein [Escherichia phage 121Q] >gb|AIT14137.1	0	Regulator of chromosome condensation 1/beta-lactamase-inhibitor protein II (IPR009091)		0		380	41.27	353404	352262	-
A4_244	putative DNA condensation protein	putative DNA condensation protein [Escherichia phage 121Q] >gb|AIT14135.1|	0	Regulator of chromosome condensation 1/beta-lactamase-inhibitor protein II (IPR009091)		0		380	40.5	354619	353477	-
A4_245	kelch-like protein	kelch-like protein [Pectobacterium phage CBB] >gb|AMM44113.1|	7.7e-42	Galactose oxidase/kelch, beta-propeller (IPR011043), Kelch-type beta propeller (IPR015915)		0		298	32.39	355528	354632	-

[truncated: 2 more sheets: Table S11, Table S12]
